# Supplementary material for: Population dynamics of Baltic herring since the Viking Age revealed by ancient DNA and genomics
Source: Proc Natl Acad Sci U S A. 2022 Oct 25;119(45):e2208703119. doi: 10.1073/pnas.2208703119 (PMC9659336; doi:10.1073/pnas.2208703119)
Supplement: Supplementary File [file pnas.2208703119.sd02.xlsx]

## Sheet: all_modern_sequences
Sample ID (USID)	Country	Sampling Location	Spawning Season	Salinity Adaptation	Tissue	Coverage	Sampling year	ENA Study Accession Number	Original Publication
M-HER001*	Norway	Karmøy	Spring	High	Tissue	10.2	2002	PJREB52723	This study
M-HER002	Norway	Karmøy	Spring	High	Tissue	7.1	2002	PJREB52723	This study
M-HER003	Norway	Karmøy	Spring	High	Tissue	7.9	2002	PJREB52723	This study
M-HER004	Norway	Karmøy	Spring	High	Tissue	12.8	2002	PJREB52723	This study
M-HER005	Norway	Møre	Spring	High	Tissue	6.4	2002	PJREB52723	This study
M-HER006	Norway	Møre	Spring	High	Tissue	7.8	2002	PJREB52723	This study
M-HER007	Norway	Møre	Spring	High	Tissue	12.8	2002	PJREB52723	This study
M-HER008	Norway	Møre	Spring	High	Tissue	8.0	2002	PJREB52723	This study
M-HER009	Norway	Risør	Spring	High	Tissue	14.5	2003	PJREB52723	This study
M-HER010	Norway	Risør	Spring	High	Tissue	10.7	2003	PJREB52723	This study
M-HER011	Norway	Risør	Spring	High	Tissue	8.8	2003	PJREB52723	This study
M-HER012	Norway	Risør	Spring	High	Tissue	10.5	2003	PJREB52723	This study
M-HER013	Sweden	Måseskär	Spring	Low	Tissue	11.1	2003	PJREB52723	This study
M-HER014	Sweden	Måseskär	Spring	Low	Tissue	9.7	2003	PJREB52723	This study
M-HER015	Sweden	Måseskär	Spring	Low	Tissue	8.6	2003	PJREB52723	This study
M-HER016*	Sweden/Finland	Kalix	Spring	Low	Tissue	13.2	2002	PJREB52723	This study
M-HER017	Sweden/Finland	Kalix	Spring	Low	Tissue	12.8	2002	PJREB52723	This study
M-HER018	Sweden/Finland	Kalix	Spring	Low	Tissue	11.4	2002	PJREB52723	This study
M-HER019	Sweden	Kalmarsund	Spring	Low	Tissue	9.2	2010	PJREB52723	This study
M-HER020	Sweden	Kalmarsund	Spring	Low	Tissue	9.0	2010	PJREB52723	This study
M-HER021	Sweden	Kalmarsund	Spring	Low	Tissue	16.8	2010	PJREB52723	This study
M-HER022	Norway	Idefjørd - Inner	Spring	Low	Fin tip	10.3	2010	PJREB52723	This study
M-HER023	Norway	Idefjørd - Inner	Spring	Low	Fin tip	8.4	2010	PJREB52723	This study
M-HER024	Norway	Idefjørd - Inner	Spring	Low	Fin tip	10.0	2010	PJREB52723	This study
M-HER025	Sweden	Blekinge	Spring	Low	Tissue	15.3	2010	PJREB52723	This study
M-HER026	Sweden	Blekinge	Spring	Low	Tissue	11.8	2010	PJREB52723	This study
M-HER027	Sweden	Blekinge	Spring	Low	Tissue	11.6	2010	PJREB52723	This study
M-HER028	Norway	Idefjørd - Outer	Spring	Low	Tissue	11.4	2010	PJREB52723	This study
M-HER029	Norway	Idefjørd - Outer	Spring	Low	Tissue	10.0	2010	PJREB52723	This study
M-HER030	Norway	Idefjørd - Outer	Spring	Low	Tissue	16.2	2010	PJREB52723	This study
M-HER034	Sweden	Måseskär	Spring	Low	Tissue	13.9	2003	PJREB52723	This study
M-HER035	Sweden	Måseskär	Spring	Low	Tissue	13.8	2003	PJREB52723	This study
M-HER036	Sweden	Måseskär	Spring	Low	Tissue	13.0	2003	PJREB52723	This study
M-HER037*	Sweden	Måseskär	Spring	Low	Tissue	12.4	2003	PJREB52723	This study
M-HER038	Norway	Risør	Spring	High	Tissue	12.4	2003	PJREB52723	This study
M-HER039	Norway	Risør	Spring	High	Tissue	9.5	2003	PJREB52723	This study
M-HER044	Norway	Idefjørd - Outer	Spring	Low	Tissue	15.3	2010	PJREB52723	This study
M-HER045	Norway	Idefjørd - Outer	Spring	Low	Tissue	12.6	2010	PJREB52723	This study
M-HER046	Norway	Idefjørd - Outer	Spring	Low	Tissue	16.7	2010	PJREB52723	This study
M-HER052	Sweden	Kalmarsund	Spring	Low	Tissue	11.9	2010	PJREB52723	This study
M-HER053	Norway	Karmøy	Spring	High	Tissue	11.6	2002	PJREB52723	This study
M-HER054*	Sweden/Finland	Kalix	Spring	Low	Tissue	14.3	2002	PJREB52723	This study
M-HER055	Sweden/Finland	Kalix	Spring	Low	Tissue	13.9	2002	PJREB52723	This study
M-HER056	Sweden/Finland	Kalix	Spring	Low	Tissue	12.0	2010	PJREB52723	This study
M-HER057	Sweden	Blekinge	Spring	Low	Tissue	9.9	2010	PJREB52723	This study
M-HER058	Sweden	Blekinge	Spring	Low	Tissue	15.6	2010	PJREB52723	This study
M-HER059	Sweden	Blekinge	Spring	Low	Tissue	8.2	2010	PJREB52723	This study
M-HER061	Norway	Idefjørd - Inner	Spring	Low	Tissue	14.2	2010	PJREB52723	This study
M-HER062	Norway	Idefjørd - Inner	Spring	Low	Tissue	9.2	2010	PJREB52723	This study
M-HER063	Norway	Idefjørd - Outer	Spring	Low	Fin tip	6.6	2010	PJREB52723	This study
M-HER064	Norway	Idefjørd - Outer	Spring	Low	Fin tip	5.8	2010	PJREB52723	This study
M-HER065	Norway	Risør	Spring	High	Tissue	10.9	2003	PJREB52723	This study
M-HER066*	Norway	Risør	Spring	High	Tissue	8.9	2003	PJREB52723	This study
HER_AAL1_CelticSea	Ireland	Celtic Sea	Winter	High	Unknown	10.5	2015	PRJNA642736	Han et al. 2020	REMOVED -- metadata does not match clustering
HER_AAL2_CelticSea	Ireland	Celtic Sea	Winter	High	Unknown	12.1	2015	PRJNA642736	Han et al. 2020
HER_AAL3_CelticSea	Ireland	Celtic Sea	Winter	High	Unknown	12.1	2015	PRJNA642736	Han et al. 2020
HER_AK1_Downs*	UK	Channel	Winter	High	Unknown	11.0	2016	PRJNA642736	Han et al. 2020
HER_AK2_Downs	UK	Channel	Winter	High	Unknown	13.2	2016	PRJNA642736	Han et al. 2020
HER_AK3_Downs	UK	Channel	Winter	High	Unknown	11.6	2016	PRJNA642736	Han et al. 2020
HER_Fehmarn3	Sweden	Baltic	Autumn	High	Unknown	23.9	1979	PRJNA642736	Han et al. 2020
HER_Fehmarn44	Sweden	Baltic	Autumn	High	Unknown	27.5	1979	PRJNA642736	Han et al. 2020
HER_Fehmarn6	Sweden	Baltic	Autumn	High	Unknown	27.6	1979	PRJNA642736	Han et al. 2020
HER_Gavle100	Sweden	Baltic	Autumn	High	Unknown	54.8	2012	PRJNA642736	Han et al. 2020
HER_Gavle54	Sweden	Baltic	Autumn	High	Unknown	26.1	2012	PRJNA642736	Han et al. 2020	REMOVED - identical to HER_Gavle98
HER_Gavle98*	Sweden	Baltic	Autumn	High	Unknown	44.7	2012	PRJNA642736	Han et al. 2020
HER_NSSH33	Norway	Norwegian Sea	Spring	High	Unknown	10.2	2017	PRJNA642736	Han et al. 2020	REMOVED -- contamination
HER_NSSH34	Norway	Norwegian Sea	Spring	High	Unknown	12.9	2017	PRJNA642736	Han et al. 2020	REMOVED -- contamination
HER_NSSH36	Norway	Norwegian Sea	Spring	High	Unknown	10.2	2017	PRJNA642736	Han et al. 2020
HER_NorthSea13	UK	North Sea	Autumn	High	Unknown	16.4	1979	PRJNA642736	Han et al. 2020
HER_NorthSea19	UK	North Sea	Autumn	High	Unknown	16.6	1979	PRJNA642736	Han et al. 2020
HER_NorthSea34*	UK	North Sea	Autumn	High	Unknown	16.4	1979	PRJNA642736	Han et al. 2020
HER_Z12_IsleOfMan	UK	Isle Of Man	Winter	High	Unknown	44.1	2015	PRJNA642736	Han et al. 2020	REMOVED -- contamination
HER_Z14_IsleOfMan	UK	Isle Of Man	Winter	High	Unknown	11.1	2015	PRJNA642736	Han et al. 2020
HER_Z4_IsleOfMan	UK	Isle Of Man	Winter	High	Unknown	12.3	2015	PRJNA642736	Han et al. 2020
HER_Pacific5	Pacific	Pacific	Spring	High	Unknown	17.2	2012	PRJNA642736	Han et al. 2020
* These individuals are used as test specimens to assess the sensitivity of classifying spawning season, Ch12 inversion type and salinity

## Sheet: BAMscorer_test_dataset
Sample ID (USID)	Spawning Season	Chromosome 12 Inversion Type	Salinity Adaptation
HER_AK1_Downs	Autumn/Winter (AA)	Atlantic (AA)	High (AA)
HER_NorthSea34	Autumn/Winter (AA)	Atlantic (AA)	High (AA)
HER_Gavle98	Autumn/Winter (AA)	Baltic (BB)	Low (BB)
M-HER001	Spring (BB)	Atlantic (AA)	High (AA)
M-HER016	Spring (BB)	Baltic (BB)	Low (BB)
M-HER037	Spring (BB)	Baltic (BB)	Low (BB)
M-HER054	Spring (BB)	Baltic (BB)	Low (BB)
M-HER066	Spring (BB)	Atlantic (AA)	High (AA)
These 8 individuals were used as test specimens to assess the sensitivity of BAMscorer assignments (salinity, spawning season, and chromosome 12 inversion type).

## Sheet: Baltic_modern_metadata
Population	Sample	Sampling	Age	Coverage
WBAS	HER_Fehmarn3	Fehmarn	modern	23.9
WBAS	HER_Fehmarn44	Fehmarn	modern	27.5
WBAS	HER_Fehmarn6	Fehmarn	modern	27.6
CBAS	HER_Gavle100	Gävle	modern	54.8
CBAS	HER_Gavle98	Gävle	modern	44.7
GSS	M-HER016	Kalix	modern	13.2
GSS	M-HER017	Kalix	modern	12.8
GSS	M-HER018	Kalix	modern	11.4
CBSS	M-HER019	Kalmarsund	modern	9.3
CBSS	M-HER020	Kalmarsund	modern	8.9
CBSS	M-HER021	Kalmarsund	modern	16.8
CBSS	M-HER025	Blekinge	modern	15.3
CBSS	M-HER026	Blekinge	modern	11.8
CBSS	M-HER027	Blekinge	modern	11.6
CBSS	M-HER052	Kalmarsund	modern	11.9
GSS	M-HER054	Kalix	modern	14.3
GSS	M-HER055	Kalix	modern	13.9
GSS	M-HER056	Kalix	modern	12.1
CBSS	M-HER057	Blekinge	modern	9.9
CBSS	M-HER058	Blekinge	modern	15.6
CBSS	M-HER059	Blekinge	modern	8.2

## Sheet: downsampled_ROH_pi
Population	Sample	Sampling	Sampling Year
GSS	M-HER016	Kalix	2002
GSS	M-HER017	Kalix	2002
GSS	M-HER056	Kalix	2002
CBSS	M-HER021	Kalmarsund	2010
CBSS	M-HER026	Blekinge	2010
CBSS	M-HER057	Blekinge	2010
CBAS	HER_Gavle100	Gävle	2012
CBAS	HER_Gavle98	Gävle	2012
WBAS	HER_Fehmarn3	Fehmarn	1979
WBAS	HER_Fehmarn44	Fehmarn	1979
WBAS	HER_Fehmarn6	Fehmarn	1979

## Sheet: Pairwise Relatedness
FID	ID1	ID2	N_SNP	Z0	Phi	HetHet	IBS0	HetConc	HomIBS0	Kinship	IBD1Seg	IBD2Seg	PropIBD	InfType	Error
BI_NSA	HER_AAL2_CelticSea	HER_AAL3_CelticSea	7159423	1.000	0.0000	0.0399	0.0131	0.1920	0.4682	0.0551	0.0000	0.0000	0.0000	UN	0
BI_NSA	HER_AAL2_CelticSea	HER_AK1_Downs	7167752	1.000	0.0000	0.0380	0.0157	0.1827	0.4963	0.0267	0.0000	0.0000	0.0000	UN	0
BI_NSA	HER_AAL2_CelticSea	HER_AK2_Downs	7383442	1.000	0.0000	0.0385	0.0157	0.1849	0.4944	0.0291	0.0000	0.0000	0.0000	UN	0
BI_NSA	HER_AAL2_CelticSea	HER_AK3_Downs	7214889	1.000	0.0000	0.0383	0.0157	0.1840	0.4966	0.0282	0.0058	0.0000	0.0029	UN	0
BI_NSA	HER_AAL2_CelticSea	HER_NorthSea13	7609126	1.000	0.0000	0.0377	0.0161	0.1800	0.5053	0.0224	0.0000	0.0000	0.0000	UN	0
BI_NSA	HER_AAL2_CelticSea	HER_NorthSea19	7504522	1.000	0.0000	0.0404	0.0132	0.1911	0.4784	0.0555	0.0000	0.0000	0.0000	UN	0
BI_NSA	HER_AAL2_CelticSea	HER_NorthSea34	7170118	1.000	0.0000	0.0408	0.0128	0.1948	0.4705	0.0607	0.0000	0.0000	0.0000	UN	0
BI_NSA	HER_AAL2_CelticSea	HER_Z4_IsleOfMan	6911495	1.000	0.0000	0.0371	0.0169	0.1781	0.5311	0.0132	0.0000	0.0000	0.0000	UN	0
BI_NSA	HER_AAL2_CelticSea	HER_Z14_IsleOfMan	7489993	1.000	0.0000	0.0405	0.0131	0.1922	0.4735	0.0567	0.0000	0.0000	0.0000	UN	0
BI_NSA	HER_AAL3_CelticSea	HER_AK1_Downs	7022973	1.000	0.0000	0.0393	0.0138	0.1893	0.4756	0.0475	0.0000	0.0000	0.0000	UN	0
BI_NSA	HER_AAL3_CelticSea	HER_AK2_Downs	7238013	1.000	0.0000	0.0397	0.0139	0.1908	0.4785	0.0479	0.0000	0.0000	0.0000	UN	0
BI_NSA	HER_AAL3_CelticSea	HER_AK3_Downs	7080833	1.000	0.0000	0.0395	0.0138	0.1897	0.4765	0.0478	0.0000	0.0000	0.0000	UN	0
BI_NSA	HER_AAL3_CelticSea	HER_NorthSea13	7449051	1.000	0.0000	0.0388	0.0141	0.1849	0.4800	0.0425	0.0000	0.0000	0.0000	UN	0
BI_NSA	HER_AAL3_CelticSea	HER_NorthSea19	7334875	1.000	0.0000	0.0415	0.0118	0.1962	0.4694	0.0703	0.0000	0.0000	0.0000	UN	0
BI_NSA	HER_AAL3_CelticSea	HER_NorthSea34	7025190	1.000	0.0000	0.0416	0.0114	0.1990	0.4576	0.0749	0.0000	0.0000	0.0000	UN	0
BI_NSA	HER_AAL3_CelticSea	HER_Z4_IsleOfMan	6764748	1.000	0.0000	0.0383	0.0152	0.1839	0.5154	0.0321	0.0000	0.0000	0.0000	UN	0
BI_NSA	HER_AAL3_CelticSea	HER_Z14_IsleOfMan	7346011	1.000	0.0000	0.0417	0.0115	0.1985	0.4547	0.0742	0.0000	0.0000	0.0000	UN	0
BI_NSA	HER_AK1_Downs	HER_AK2_Downs	7242546	1.000	0.0000	0.0377	0.0159	0.1819	0.4883	0.0245	0.0000	0.0000	0.0000	UN	0
BI_NSA	HER_AK1_Downs	HER_AK3_Downs	7079625	1.000	0.0000	0.0378	0.0159	0.1822	0.4905	0.0240	0.0000	0.0000	0.0000	UN	0
BI_NSA	HER_AK1_Downs	HER_NorthSea13	7438607	1.000	0.0000	0.0376	0.0164	0.1803	0.5035	0.0190	0.0000	0.0000	0.0000	UN	0
BI_NSA	HER_AK1_Downs	HER_NorthSea19	7329662	1.000	0.0000	0.0395	0.0138	0.1870	0.4833	0.0474	0.0000	0.0000	0.0000	UN	0
BI_NSA	HER_AK1_Downs	HER_NorthSea34	7027329	1.000	0.0000	0.0396	0.0133	0.1896	0.4724	0.0521	0.0000	0.0000	0.0000	UN	0
BI_NSA	HER_AK1_Downs	HER_Z4_IsleOfMan	6773258	1.000	0.0000	0.0365	0.0177	0.1762	0.5382	0.0042	0.0000	0.0000	0.0000	UN	0
BI_NSA	HER_AK1_Downs	HER_Z14_IsleOfMan	7334537	1.000	0.0000	0.0399	0.0136	0.1901	0.4753	0.0507	0.0000	0.0000	0.0000	UN	0
BI_NSA	HER_AK2_Downs	HER_AK3_Downs	7292305	1.000	0.0000	0.0380	0.0159	0.1833	0.4902	0.0255	0.0000	0.0000	0.0000	UN	0
BI_NSA	HER_AK2_Downs	HER_NorthSea13	7684432	1.000	0.0000	0.0373	0.0165	0.1782	0.5031	0.0176	0.0000	0.0000	0.0000	UN	0
BI_NSA	HER_AK2_Downs	HER_NorthSea19	7571527	1.000	0.0000	0.0397	0.0139	0.1875	0.4865	0.0471	0.0000	0.0000	0.0000	UN	0
BI_NSA	HER_AK2_Downs	HER_NorthSea34	7242206	1.000	0.0000	0.0400	0.0134	0.1908	0.4730	0.0532	0.0000	0.0000	0.0000	UN	0
BI_NSA	HER_AK2_Downs	HER_Z4_IsleOfMan	6968770	1.000	0.0000	0.0366	0.0175	0.1759	0.5319	0.0067	0.0000	0.0000	0.0000	UN	0
BI_NSA	HER_AK2_Downs	HER_Z14_IsleOfMan	7571804	1.000	0.0000	0.0400	0.0137	0.1900	0.4759	0.0506	0.0000	0.0000	0.0000	UN	0
BI_NSA	HER_AK3_Downs	HER_NorthSea13	7491404	1.000	0.0000	0.0375	0.0163	0.1793	0.4989	0.0196	0.0000	0.0000	0.0000	UN	0
BI_NSA	HER_AK3_Downs	HER_NorthSea19	7382608	1.000	0.0000	0.0400	0.0137	0.1894	0.4801	0.0504	0.0000	0.0000	0.0000	UN	0
BI_NSA	HER_AK3_Downs	HER_NorthSea34	7081649	1.000	0.0000	0.0400	0.0131	0.1912	0.4693	0.0549	0.0000	0.0000	0.0000	UN	0
BI_NSA	HER_AK3_Downs	HER_Z4_IsleOfMan	6814216	1.000	0.0000	0.0364	0.0176	0.1749	0.5345	0.0049	0.0000	0.0000	0.0000	UN	0
BI_NSA	HER_AK3_Downs	HER_Z14_IsleOfMan	7388101	1.000	0.0000	0.0399	0.0135	0.1898	0.4707	0.0519	0.0000	0.0000	0.0000	UN	0
BI_NSA	HER_NorthSea13	HER_NorthSea19	7924263	1.000	0.0000	0.0401	0.0134	0.1907	0.4729	0.0532	0.0000	0.0000	0.0000	UN	0
BI_NSA	HER_NorthSea13	HER_NorthSea34	7454375	1.000	0.0000	0.0394	0.0138	0.1871	0.4848	0.0470	0.0000	0.0000	0.0000	UN	0
BI_NSA	HER_NorthSea13	HER_Z4_IsleOfMan	7243068	1.000	0.0000	0.0366	0.0170	0.1767	0.5216	0.0108	0.0000	0.0000	0.0000	UN	0
BI_NSA	HER_NorthSea13	HER_Z14_IsleOfMan	7816199	1.000	0.0000	0.0396	0.0140	0.1873	0.4859	0.0459	0.0000	0.0000	0.0000	UN	0
BI_NSA	HER_NorthSea19	HER_NorthSea34	7354429	1.000	0.0000	0.0421	0.0113	0.1987	0.4623	0.0772	0.0000	0.0000	0.0000	UN	0
BI_NSA	HER_NorthSea19	HER_Z4_IsleOfMan	7147467	1.000	0.0000	0.0389	0.0143	0.1855	0.5049	0.0412	0.0000	0.0000	0.0000	UN	0
BI_NSA	HER_NorthSea19	HER_Z14_IsleOfMan	7710061	1.000	0.0000	0.0425	0.0114	0.1994	0.4592	0.0769	0.0000	0.0000	0.0000	UN	0
BI_NSA	HER_NorthSea34	HER_Z4_IsleOfMan	6773654	1.000	0.0000	0.0389	0.0147	0.1856	0.5132	0.0384	0.0000	0.0000	0.0000	UN	0
BI_NSA	HER_NorthSea34	HER_Z14_IsleOfMan	7348491	1.000	0.0000	0.0423	0.0110	0.2001	0.4483	0.0800	0.0000	0.0000	0.0000	UN	0
BI_NSA	HER_Z4_IsleOfMan	HER_Z14_IsleOfMan	7061441	1.000	0.0000	0.0387	0.0150	0.1839	0.5171	0.0347	0.0000	0.0000	0.0000	UN	0
B_A	HER_Fehmarn3	HER_Fehmarn6	8482477	1.000	0.0000	0.0395	0.0149	0.1861	0.5035	0.0381	0.0044	0.0000	0.0022	UN	0
B_A	HER_Fehmarn3	HER_Fehmarn44	8368239	1.000	0.0000	0.0468	0.0087	0.2098	0.4227	0.1086	0.0000	0.0000	0.0000	UN	0
B_A	HER_Fehmarn3	HER_Gavle98	7364923	1.000	0.0000	0.0381	0.0148	0.1804	0.5040	0.0345	0.0000	0.0000	0.0000	UN	0
B_A	HER_Fehmarn3	HER_Gavle100	8682221	1.000	0.0000	0.0394	0.0160	0.1852	0.5091	0.0296	0.0000	0.0000	0.0000	UN	0
B_A	HER_Fehmarn6	HER_Fehmarn44	8460932	1.000	0.0000	0.0466	0.0090	0.2094	0.4220	0.1061	0.0049	0.0000	0.0025	UN	0
B_A	HER_Fehmarn6	HER_Gavle98	7432473	1.000	0.0000	0.0380	0.0155	0.1802	0.5158	0.0279	0.0000	0.0000	0.0000	UN	0
B_A	HER_Fehmarn6	HER_Gavle100	8786493	1.000	0.0000	0.0387	0.0168	0.1820	0.5184	0.0206	0.0000	0.0000	0.0000	UN	0
B_A	HER_Fehmarn44	HER_Gavle98	7322750	1.000	0.0000	0.0456	0.0090	0.2059	0.4302	0.1037	0.0000	0.0000	0.0000	UN	0
B_A	HER_Fehmarn44	HER_Gavle100	8670652	1.000	0.0000	0.0459	0.0103	0.2048	0.4412	0.0939	0.0000	0.0000	0.0000	UN	0
B_A	HER_Gavle98	HER_Gavle100	7556376	1.000	0.0000	0.0377	0.0164	0.1781	0.5198	0.0197	0.0000	0.0000	0.0000	UN	0
B_S	M-HER016	M-HER017	7034704	1.000	0.0000	0.0427	0.0118	0.1998	0.4419	0.0748	0.0000	0.0000	0.0000	UN	0
B_S	M-HER016	M-HER018	6730248	1.000	0.0000	0.0405	0.0142	0.1876	0.4757	0.0476	0.0000	0.0000	0.0000	UN	0
B_S	M-HER016	M-HER019	6698802	1.000	0.0000	0.0401	0.0140	0.1842	0.4768	0.0467	0.0000	0.0000	0.0000	UN	0
B_S	M-HER016	M-HER020	7505805	1.000	0.0000	0.0407	0.0136	0.1896	0.4620	0.0528	0.0000	0.0000	0.0000	UN	0
B_S	M-HER016	M-HER021	6749692	1.000	0.0000	0.0441	0.0106	0.1983	0.4566	0.0861	0.0000	0.0000	0.0000	UN	0
B_S	M-HER016	M-HER025	7207412	1.000	0.0000	0.0403	0.0138	0.1855	0.4778	0.0491	0.0000	0.0000	0.0000	UN	0
B_S	M-HER016	M-HER026	7161383	1.000	0.0000	0.0401	0.0139	0.1842	0.4760	0.0475	0.0000	0.0000	0.0000	UN	0
B_S	M-HER016	M-HER027	7088777	1.000	0.0000	0.0400	0.0142	0.1832	0.5147	0.0448	0.0000	0.0000	0.0000	UN	0
B_S	M-HER016	M-HER052	7058492	1.000	0.0000	0.0406	0.0122	0.1899	0.4854	0.0637	0.0000	0.0000	0.0000	UN	0
B_S	M-HER016	M-HER054	7358557	1.000	0.0000	0.0405	0.0137	0.1879	0.4716	0.0516	0.0000	0.0000	0.0000	UN	0
B_S	M-HER016	M-HER055	7148060	1.000	0.0000	0.0408	0.0132	0.1905	0.4681	0.0563	0.0055	0.0000	0.0027	UN	0
B_S	M-HER016	M-HER056	6889494	1.000	0.0000	0.0399	0.0141	0.1846	0.4740	0.0452	0.0000	0.0000	0.0000	UN	0
B_S	M-HER016	M-HER057	7429812	1.000	0.0000	0.0398	0.0140	0.1857	0.4807	0.0462	0.0000	0.0000	0.0000	UN	0
B_S	M-HER016	M-HER058	5931821	1.000	0.0000	0.0424	0.0133	0.1930	0.4547	0.0602	0.0000	0.0000	0.0000	UN	0
B_S	M-HER016	M-HER059	7232649	1.000	0.0000	0.0412	0.0132	0.1892	0.5077	0.0574	0.0000	0.0000	0.0000	UN	0
B_S	M-HER017	M-HER018	6616666	1.000	0.0000	0.0391	0.0159	0.1812	0.4941	0.0287	0.0000	0.0000	0.0000	UN	0
B_S	M-HER017	M-HER019	6591835	1.000	0.0000	0.0392	0.0156	0.1810	0.4918	0.0317	0.0000	0.0000	0.0000	UN	0
B_S	M-HER017	M-HER020	7339216	1.000	0.0000	0.0395	0.0153	0.1837	0.4804	0.0351	0.0000	0.0000	0.0000	UN	0
B_S	M-HER017	M-HER021	6628639	1.000	0.0000	0.0428	0.0120	0.1919	0.4761	0.0705	0.0000	0.0000	0.0000	UN	0
B_S	M-HER017	M-HER025	7069489	1.000	0.0000	0.0394	0.0151	0.1821	0.4866	0.0361	0.0000	0.0000	0.0000	UN	0
B_S	M-HER017	M-HER026	7019454	1.000	0.0000	0.0388	0.0157	0.1783	0.4964	0.0289	0.0044	0.0000	0.0022	UN	0
B_S	M-HER017	M-HER027	6952847	1.000	0.0000	0.0392	0.0156	0.1799	0.5229	0.0316	0.0000	0.0000	0.0000	UN	0
B_S	M-HER017	M-HER052	6913864	1.000	0.0000	0.0394	0.0135	0.1840	0.4974	0.0485	0.0000	0.0000	0.0000	UN	0
B_S	M-HER017	M-HER054	7208725	1.000	0.0000	0.0398	0.0149	0.1854	0.4824	0.0391	0.0000	0.0000	0.0000	UN	0
B_S	M-HER017	M-HER055	7020378	1.000	0.0000	0.0399	0.0146	0.1871	0.4813	0.0423	0.0043	0.0000	0.0021	UN	0
B_S	M-HER017	M-HER056	6774627	1.000	0.0000	0.0391	0.0156	0.1815	0.4883	0.0307	0.0000	0.0000	0.0000	UN	0
B_S	M-HER017	M-HER057	7282280	1.000	0.0000	0.0391	0.0152	0.1831	0.4863	0.0346	0.0000	0.0000	0.0000	UN	0
B_S	M-HER017	M-HER058	5851927	1.000	0.0000	0.0412	0.0152	0.1883	0.4823	0.0414	0.0000	0.0000	0.0000	UN	0
B_S	M-HER017	M-HER059	7087219	1.000	0.0000	0.0400	0.0143	0.1836	0.5115	0.0440	0.0000	0.0000	0.0000	UN	0
B_S	M-HER018	M-HER019	6334538	1.000	0.0000	0.0380	0.0172	0.1765	0.4978	0.0141	0.0047	0.0000	0.0023	UN	0
B_S	M-HER018	M-HER020	7011656	1.000	0.0000	0.0382	0.0172	0.1782	0.4951	0.0150	0.0000	0.0000	0.0000	UN	0
B_S	M-HER018	M-HER021	6373421	1.000	0.0000	0.0413	0.0136	0.1858	0.4805	0.0538	0.0000	0.0000	0.0000	UN	0
B_S	M-HER018	M-HER025	6774965	1.000	0.0000	0.0380	0.0173	0.1762	0.5064	0.0135	0.0000	0.0000	0.0000	UN	0
B_S	M-HER018	M-HER026	6738564	1.000	0.0000	0.0382	0.0173	0.1768	0.4989	0.0141	0.0067	0.0000	0.0033	UN	0
B_S	M-HER018	M-HER027	6661021	1.000	0.0000	0.0380	0.0175	0.1749	0.5322	0.0118	0.0000	0.0000	0.0000	UN	0
B_S	M-HER018	M-HER052	6626739	1.000	0.0000	0.0382	0.0156	0.1793	0.5166	0.0277	0.0000	0.0000	0.0000	UN	0
B_S	M-HER018	M-HER054	6895163	1.000	0.0000	0.0383	0.0169	0.1786	0.4958	0.0176	0.0000	0.0000	0.0000	UN	0
B_S	M-HER018	M-HER055	6733264	1.000	0.0000	0.0384	0.0165	0.1802	0.4941	0.0214	0.0000	0.0000	0.0000	UN	0
B_S	M-HER018	M-HER056	6517546	1.000	0.0000	0.0381	0.0171	0.1784	0.4876	0.0154	0.0042	0.0000	0.0021	UN	0
B_S	M-HER018	M-HER057	6975701	1.000	0.0000	0.0375	0.0169	0.1756	0.4933	0.0143	0.0000	0.0000	0.0000	UN	0
B_S	M-HER018	M-HER058	5657502	1.000	0.0000	0.0394	0.0171	0.1811	0.4914	0.0204	0.0000	0.0000	0.0000	UN	0
B_S	M-HER018	M-HER059	6783076	1.000	0.0000	0.0387	0.0164	0.1782	0.5294	0.0229	0.0000	0.0000	0.0000	UN	0
B_S	M-HER019	M-HER020	6987273	1.000	0.0000	0.0382	0.0171	0.1774	0.5004	0.0157	0.0000	0.0000	0.0000	UN	0
B_S	M-HER019	M-HER021	6331786	1.000	0.0000	0.0426	0.0131	0.1916	0.4796	0.0615	0.0000	0.0000	0.0000	UN	0
B_S	M-HER019	M-HER025	6750150	1.000	0.0000	0.0390	0.0169	0.1804	0.5049	0.0205	0.0000	0.0000	0.0000	UN	0
B_S	M-HER019	M-HER026	6709608	1.000	0.0000	0.0387	0.0168	0.1786	0.4960	0.0199	0.0000	0.0000	0.0000	UN	0
B_S	M-HER019	M-HER027	6645901	1.000	0.0000	0.0386	0.0167	0.1777	0.5194	0.0208	0.0000	0.0000	0.0000	UN	0
B_S	M-HER019	M-HER052	6601587	1.000	0.0000	0.0385	0.0153	0.1805	0.5155	0.0312	0.0000	0.0000	0.0000	UN	0
B_S	M-HER019	M-HER054	6870229	1.000	0.0000	0.0383	0.0168	0.1778	0.5010	0.0184	0.0000	0.0000	0.0000	UN	0
B_S	M-HER019	M-HER055	6697178	1.000	0.0000	0.0387	0.0162	0.1810	0.4938	0.0251	0.0000	0.0000	0.0000	UN	0
B_S	M-HER019	M-HER056	6476925	1.000	0.0000	0.0376	0.0172	0.1742	0.4995	0.0126	0.0000	0.0000	0.0000	UN	0
B_S	M-HER019	M-HER057	6933590	1.000	0.0000	0.0382	0.0166	0.1787	0.4912	0.0201	0.0044	0.0000	0.0022	UN	0
B_S	M-HER019	M-HER058	5597818	1.000	0.0000	0.0393	0.0168	0.1792	0.4889	0.0225	0.0000	0.0000	0.0000	UN	0
B_S	M-HER019	M-HER059	6760654	1.000	0.0000	0.0392	0.0153	0.1800	0.5081	0.0334	0.0000	0.0000	0.0000	UN	0
B_S	M-HER020	M-HER021	7021984	1.000	0.0000	0.0411	0.0136	0.1852	0.4855	0.0531	0.0000	0.0000	0.0000	UN	0
B_S	M-HER020	M-HER025	7534375	1.000	0.0000	0.0381	0.0170	0.1774	0.5031	0.0162	0.0000	0.0000	0.0000	UN	0
B_S	M-HER020	M-HER026	7480716	1.000	0.0000	0.0374	0.0173	0.1733	0.5015	0.0111	0.0000	0.0000	0.0000	UN	0
B_S	M-HER020	M-HER027	7422096	1.000	0.0000	0.0378	0.0176	0.1749	0.5411	0.0105	0.0000	0.0000	0.0000	UN	0
B_S	M-HER020	M-HER052	7389400	1.000	0.0000	0.0382	0.0154	0.1802	0.5160	0.0294	0.0000	0.0000	0.0000	UN	0
B_S	M-HER020	M-HER054	7723578	1.000	0.0000	0.0383	0.0165	0.1797	0.4909	0.0213	0.0051	0.0000	0.0025	UN	0
B_S	M-HER020	M-HER055	7449899	1.000	0.0000	0.0384	0.0161	0.1808	0.4897	0.0244	0.0000	0.0000	0.0000	UN	0
B_S	M-HER020	M-HER056	7161180	1.000	0.0000	0.0383	0.0171	0.1795	0.4948	0.0164	0.0000	0.0000	0.0000	UN	0
B_S	M-HER020	M-HER057	7771689	1.000	0.0000	0.0378	0.0166	0.1784	0.4915	0.0181	0.0000	0.0000	0.0000	UN	0
B_S	M-HER020	M-HER058	6142835	1.000	0.0000	0.0397	0.0163	0.1818	0.4776	0.0270	0.0000	0.0000	0.0000	UN	0
B_S	M-HER020	M-HER059	7570487	1.000	0.0000	0.0382	0.0160	0.1762	0.5217	0.0245	0.0000	0.0000	0.0000	UN	0
B_S	M-HER021	M-HER025	6787226	1.000	0.0000	0.0425	0.0130	0.1915	0.4837	0.0622	0.0000	0.0000	0.0000	UN	0
B_S	M-HER021	M-HER026	6759891	1.000	0.0000	0.0420	0.0130	0.1882	0.4734	0.0604	0.0000	0.0000	0.0000	UN	0
B_S	M-HER021	M-HER027	6676759	1.000	0.0000	0.0429	0.0118	0.1925	0.4667	0.0724	0.0000	0.0000	0.0000	UN	0
B_S	M-HER021	M-HER052	6644136	1.000	0.0000	0.0428	0.0109	0.1956	0.4684	0.0806	0.0000	0.0000	0.0000	UN	0
B_S	M-HER021	M-HER054	6910139	1.000	0.0000	0.0419	0.0130	0.1891	0.4795	0.0605	0.0000	0.0000	0.0000	UN	0
B_S	M-HER021	M-HER055	6765259	1.000	0.0000	0.0419	0.0127	0.1904	0.4790	0.0633	0.0000	0.0000	0.0000	UN	0
B_S	M-HER021	M-HER056	6531695	1.000	0.0000	0.0412	0.0134	0.1858	0.4780	0.0551	0.0000	0.0000	0.0000	UN	0
B_S	M-HER021	M-HER057	7009933	1.000	0.0000	0.0407	0.0131	0.1845	0.4797	0.0553	0.0000	0.0000	0.0000	UN	0
B_S	M-HER021	M-HER058	5697620	1.000	0.0000	0.0430	0.0129	0.1911	0.4726	0.0643	0.0000	0.0000	0.0000	UN	0
B_S	M-HER021	M-HER059	6818540	1.000	0.0000	0.0444	0.0110	0.2007	0.4634	0.0845	0.0000	0.0000	0.0000	UN	0
B_S	M-HER025	M-HER026	7203451	1.000	0.0000	0.0397	0.0165	0.1840	0.4970	0.0258	0.0161	0.0000	0.0080	UN	0
B_S	M-HER025	M-HER027	7128914	1.000	0.0000	0.0385	0.0164	0.1769	0.5206	0.0219	0.0000	0.0000	0.0000	UN	0
B_S	M-HER025	M-HER052	7095569	1.000	0.0000	0.0386	0.0147	0.1810	0.5068	0.0363	0.0000	0.0000	0.0000	UN	0
B_S	M-HER025	M-HER054	7398726	1.000	0.0000	0.0387	0.0167	0.1803	0.5060	0.0212	0.0000	0.0000	0.0000	UN	0
B_S	M-HER025	M-HER055	7185608	1.000	0.0000	0.0384	0.0164	0.1796	0.5063	0.0223	0.0000	0.0000	0.0000	UN	0
B_S	M-HER025	M-HER056	6932149	1.000	0.0000	0.0384	0.0171	0.1785	0.5030	0.0165	0.0000	0.0000	0.0000	UN	0
B_S	M-HER025	M-HER057	7464299	1.000	0.0000	0.0377	0.0167	0.1763	0.5032	0.0171	0.0000	0.0000	0.0000	UN	0
B_S	M-HER025	M-HER058	5975011	1.000	0.0000	0.0401	0.0167	0.1827	0.4988	0.0255	0.0000	0.0000	0.0000	UN	0
B_S	M-HER025	M-HER059	7272538	1.000	0.0000	0.0392	0.0148	0.1804	0.4981	0.0378	0.0000	0.0000	0.0000	UN	0
B_S	M-HER026	M-HER027	7090515	1.000	0.0000	0.0381	0.0164	0.1745	0.5112	0.0209	0.0000	0.0000	0.0000	UN	0
B_S	M-HER026	M-HER052	7048062	1.000	0.0000	0.0382	0.0153	0.1782	0.5150	0.0299	0.0000	0.0000	0.0000	UN	0
B_S	M-HER026	M-HER054	7348009	1.000	0.0000	0.0384	0.0169	0.1781	0.5032	0.0177	0.0000	0.0000	0.0000	UN	0
B_S	M-HER026	M-HER055	7148532	1.000	0.0000	0.0381	0.0164	0.1775	0.4967	0.0212	0.0000	0.0000	0.0000	UN	0
B_S	M-HER026	M-HER056	6893598	1.000	0.0000	0.0376	0.0174	0.1740	0.5031	0.0106	0.0000	0.0000	0.0000	UN	0
B_S	M-HER026	M-HER057	7425833	1.000	0.0000	0.0373	0.0170	0.1737	0.5005	0.0131	0.0000	0.0000	0.0000	UN	0
B_S	M-HER026	M-HER058	5958504	1.000	0.0000	0.0396	0.0167	0.1800	0.4890	0.0241	0.0000	0.0000	0.0000	UN	0
B_S	M-HER026	M-HER059	7225315	1.000	0.0000	0.0389	0.0152	0.1780	0.5042	0.0330	0.0000	0.0000	0.0000	UN	0
B_S	M-HER027	M-HER052	6995434	1.000	0.0000	0.0395	0.0141	0.1851	0.5150	0.0444	0.0000	0.0000	0.0000	UN	0
B_S	M-HER027	M-HER054	7280293	1.000	0.0000	0.0382	0.0171	0.1768	0.5415	0.0157	0.0000	0.0000	0.0000	UN	0
B_S	M-HER027	M-HER055	7060331	1.000	0.0000	0.0378	0.0165	0.1750	0.5329	0.0185	0.0000	0.0000	0.0000	UN	0
B_S	M-HER027	M-HER056	6810037	1.000	0.0000	0.0380	0.0174	0.1751	0.5339	0.0121	0.0000	0.0000	0.0000	UN	0
B_S	M-HER027	M-HER057	7332980	1.000	0.0000	0.0374	0.0172	0.1733	0.5356	0.0117	0.0000	0.0000	0.0000	UN	0
B_S	M-HER027	M-HER058	5861784	1.000	0.0000	0.0391	0.0168	0.1764	0.5226	0.0208	0.0000	0.0000	0.0000	UN	0
B_S	M-HER027	M-HER059	7166071	1.000	0.0000	0.0409	0.0136	0.1887	0.4897	0.0536	0.0000	0.0000	0.0000	UN	0
B_S	M-HER052	M-HER054	7248472	1.000	0.0000	0.0388	0.0147	0.1828	0.5062	0.0378	0.0000	0.0000	0.0000	UN	0
B_S	M-HER052	M-HER055	7023982	1.000	0.0000	0.0383	0.0146	0.1814	0.5100	0.0369	0.0000	0.0000	0.0000	UN	0
B_S	M-HER052	M-HER056	6771318	1.000	0.0000	0.0378	0.0155	0.1774	0.5155	0.0268	0.0000	0.0000	0.0000	UN	0
B_S	M-HER052	M-HER057	7296821	1.000	0.0000	0.0379	0.0150	0.1795	0.5087	0.0320	0.0000	0.0000	0.0000	UN	0
B_S	M-HER052	M-HER058	5828602	1.000	0.0000	0.0395	0.0147	0.1824	0.4986	0.0391	0.0000	0.0000	0.0000	UN	0
B_S	M-HER052	M-HER059	7127563	1.000	0.0000	0.0403	0.0132	0.1884	0.5115	0.0547	0.0000	0.0000	0.0000	UN	0
B_S	M-HER054	M-HER055	7318808	1.000	0.0000	0.0386	0.0153	0.1826	0.4794	0.0318	0.0044	0.0000	0.0022	UN	0
B_S	M-HER054	M-HER056	7047181	1.000	0.0000	0.0381	0.0169	0.1782	0.4983	0.0175	0.0000	0.0000	0.0000	UN	0
B_S	M-HER054	M-HER057	7620532	1.000	0.0000	0.0379	0.0167	0.1784	0.5019	0.0182	0.0000	0.0000	0.0000	UN	0
B_S	M-HER054	M-HER058	6055314	1.000	0.0000	0.0399	0.0164	0.1826	0.4907	0.0274	0.0000	0.0000	0.0000	UN	0
B_S	M-HER054	M-HER059	7426993	1.000	0.0000	0.0392	0.0157	0.1809	0.5272	0.0300	0.0000	0.0000	0.0000	UN	0
B_S	M-HER055	M-HER056	6907506	1.000	0.0000	0.0381	0.0163	0.1792	0.4928	0.0217	0.0000	0.0000	0.0000	UN	0
B_S	M-HER055	M-HER057	7422490	1.000	0.0000	0.0381	0.0160	0.1806	0.4930	0.0244	0.0000	0.0000	0.0000	UN	0
B_S	M-HER055	M-HER058	5982336	1.000	0.0000	0.0398	0.0159	0.1840	0.4861	0.0315	0.0000	0.0000	0.0000	UN	0
B_S	M-HER055	M-HER059	7212138	1.000	0.0000	0.0390	0.0154	0.1805	0.5254	0.0321	0.0000	0.0000	0.0000	UN	0
B_S	M-HER056	M-HER057	7148839	1.000	0.0000	0.0374	0.0169	0.1760	0.4958	0.0145	0.0059	0.0000	0.0030	UN	0
B_S	M-HER056	M-HER058	5813550	1.000	0.0000	0.0397	0.0165	0.1830	0.4841	0.0258	0.0000	0.0000	0.0000	UN	0
B_S	M-HER056	M-HER059	6955817	1.000	0.0000	0.0386	0.0158	0.1782	0.5165	0.0274	0.0000	0.0000	0.0000	UN	0
B_S	M-HER057	M-HER058	6182485	1.000	0.0000	0.0389	0.0168	0.1796	0.4965	0.0210	0.0000	0.0000	0.0000	UN	0
B_S	M-HER057	M-HER059	7497978	1.000	0.0000	0.0383	0.0156	0.1776	0.5162	0.0278	0.0000	0.0000	0.0000	UN	0
B_S	M-HER058	M-HER059	5977862	1.000	0.0000	0.0399	0.0158	0.1803	0.5223	0.0314	0.0000	0.0000	0.0000	UN	0
NEAS	HER_NSSH36	M-HER001	4573859	1.000	0.0000	0.0495	0.0116	0.2120	0.4583	0.0930	0.0000	0.0000	0.0000	UN	0
NEAS	HER_NSSH36	M-HER002	6056181	1.000	0.0000	0.0388	0.0154	0.1822	0.5053	0.0314	0.0000	0.0000	0.0000	UN	0
NEAS	HER_NSSH36	M-HER003	3781536	1.000	0.0000	0.0474	0.0153	0.1998	0.4921	0.0591	0.0000	0.0000	0.0000	UN	0
NEAS	HER_NSSH36	M-HER005	6087104	1.000	0.0000	0.0432	0.0118	0.1987	0.4787	0.0753	0.0000	0.0000	0.0000	UN	0
NEAS	HER_NSSH36	M-HER006	7251649	1.000	0.0000	0.0461	0.0093	0.2112	0.4490	0.1040	0.0000	0.0000	0.0000	UN	0
NEAS	HER_NSSH36	M-HER007	6252298	1.000	0.0000	0.0381	0.0158	0.1803	0.5171	0.0264	0.0000	0.0000	0.0000	UN	0
NEAS	HER_NSSH36	M-HER008	7600569	1.000	0.0000	0.0385	0.0143	0.1800	0.5065	0.0394	0.0000	0.0000	0.0000	UN	0
NEAS	HER_NSSH36	M-HER053	7681500	1.000	0.0000	0.0371	0.0168	0.1748	0.5388	0.0140	0.0000	0.0000	0.0000	UN	0
NEAS	M-HER001	M-HER002	3739701	1.000	0.0000	0.0506	0.0113	0.2169	0.4127	0.0987	0.0000	0.0000	0.0000	UN	0
NEAS	M-HER001	M-HER003	2476743	1.000	0.0000	0.0607	0.0115	0.2386	0.4154	0.1198	0.0000	0.0000	0.0000	UN	0
NEAS	M-HER001	M-HER005	3785383	1.000	0.0000	0.0568	0.0082	0.2410	0.3888	0.1384	0.0000	0.0000	0.0000	UN	0
NEAS	M-HER001	M-HER006	4313467	1.000	0.0000	0.0606	0.0061	0.2556	0.3665	0.1624	0.0000	0.0000	0.0000	UN	0
NEAS	M-HER001	M-HER007	3866579	1.000	0.0000	0.0504	0.0115	0.2172	0.4239	0.0973	0.0000	0.0000	0.0000	UN	0
NEAS	M-HER001	M-HER008	4511089	1.000	0.0000	0.0494	0.0117	0.2085	0.4639	0.0911	0.0000	0.0000	0.0000	UN	0
NEAS	M-HER001	M-HER053	4550431	1.000	0.0000	0.0478	0.0125	0.2026	0.4477	0.0803	0.0000	0.0000	0.0000	UN	0
NEAS	M-HER002	M-HER003	3100128	1.000	0.0000	0.0483	0.0157	0.2029	0.4678	0.0592	0.0000	0.0000	0.0000	UN	0
NEAS	M-HER002	M-HER005	5052735	1.000	0.0000	0.0438	0.0116	0.2021	0.4423	0.0790	0.0000	0.0000	0.0000	UN	0
NEAS	M-HER002	M-HER006	5732803	1.000	0.0000	0.0466	0.0092	0.2114	0.4130	0.1057	0.0044	0.0000	0.0022	UN	0
NEAS	M-HER002	M-HER007	5248507	1.000	0.0000	0.0386	0.0162	0.1839	0.5005	0.0250	0.0000	0.0000	0.0000	UN	0
NEAS	M-HER002	M-HER008	6077140	1.000	0.0000	0.0382	0.0157	0.1772	0.5167	0.0269	0.0000	0.0000	0.0000	UN	0
NEAS	M-HER002	M-HER053	6067057	1.000	0.0000	0.0372	0.0174	0.1734	0.5207	0.0096	0.0000	0.0000	0.0000	UN	0
NEAS	M-HER003	M-HER005	3163664	1.000	0.0000	0.0548	0.0105	0.2324	0.4015	0.1160	0.0000	0.0000	0.0000	UN	0
NEAS	M-HER003	M-HER006	3561935	1.000	0.0000	0.0600	0.0073	0.2541	0.3398	0.1536	0.0000	0.0000	0.0000	UN	0
NEAS	M-HER003	M-HER007	3216697	1.000	0.0000	0.0480	0.0155	0.2037	0.4689	0.0601	0.0000	0.0000	0.0000	UN	0
NEAS	M-HER003	M-HER008	3727117	1.000	0.0000	0.0475	0.0154	0.1974	0.5016	0.0576	0.0000	0.0000	0.0000	UN	0
NEAS	M-HER003	M-HER053	3763907	1.000	0.0000	0.0459	0.0166	0.1920	0.4875	0.0448	0.0000	0.0000	0.0000	UN	0
NEAS	M-HER005	M-HER006	5764227	1.000	0.0000	0.0544	0.0053	0.2531	0.3334	0.1624	0.0000	0.0000	0.0000	UN	0
NEAS	M-HER005	M-HER007	5193756	1.000	0.0000	0.0437	0.0115	0.2038	0.4423	0.0801	0.0000	0.0000	0.0000	UN	0
NEAS	M-HER005	M-HER008	6052100	1.000	0.0000	0.0432	0.0120	0.1964	0.4907	0.0732	0.0000	0.0000	0.0000	UN	0
NEAS	M-HER005	M-HER053	6079547	1.000	0.0000	0.0424	0.0128	0.1936	0.4722	0.0644	0.0000	0.0000	0.0000	UN	0
NEAS	M-HER006	M-HER007	5913247	1.000	0.0000	0.0466	0.0089	0.2145	0.4056	0.1096	0.0000	0.0000	0.0000	UN	0
NEAS	M-HER006	M-HER008	7106655	1.000	0.0000	0.0457	0.0096	0.2061	0.4671	0.0991	0.0000	0.0000	0.0000	UN	0
NEAS	M-HER006	M-HER053	7161296	1.000	0.0000	0.0445	0.0101	0.2014	0.4389	0.0917	0.0000	0.0000	0.0000	UN	0
NEAS	M-HER007	M-HER008	6250646	1.000	0.0000	0.0380	0.0160	0.1776	0.5292	0.0240	0.0000	0.0000	0.0000	UN	0
NEAS	M-HER007	M-HER053	6254188	1.000	0.0000	0.0370	0.0170	0.1741	0.5145	0.0119	0.0000	0.0000	0.0000	UN	0
NEAS	M-HER008	M-HER053	7526750	1.000	0.0000	0.0373	0.0166	0.1733	0.5366	0.0161	0.0000	0.0000	0.0000	UN	0
TZ	M-HER009	M-HER010	6394384	1.000	0.0000	0.0363	0.0164	0.1746	0.5043	0.0141	0.0000	0.0000	0.0000	UN	0
TZ	M-HER009	M-HER011	6894196	1.000	0.0000	0.0367	0.0169	0.1733	0.5181	0.0111	0.0000	0.0000	0.0000	UN	0
TZ	M-HER009	M-HER012	6849079	1.000	0.0000	0.0370	0.0154	0.1749	0.5092	0.0248	0.0000	0.0000	0.0000	UN	0
TZ	M-HER009	M-HER013	6587565	1.000	0.0000	0.0395	0.0142	0.1826	0.5060	0.0436	0.0000	0.0000	0.0000	UN	0
TZ	M-HER009	M-HER014	6245571	1.000	0.0000	0.0392	0.0151	0.1816	0.5077	0.0351	0.0000	0.0000	0.0000	UN	0
TZ	M-HER009	M-HER015	7097816	1.000	0.0000	0.0362	0.0176	0.1703	0.5220	0.0042	0.0000	0.0000	0.0000	UN	0
TZ	M-HER009	M-HER022	5901982	1.000	0.0000	0.0379	0.0169	0.1736	0.5170	0.0158	0.0000	0.0000	0.0000	UN	0
TZ	M-HER009	M-HER023	6803132	1.000	0.0000	0.0369	0.0167	0.1723	0.5145	0.0139	0.0000	0.0000	0.0000	UN	0
TZ	M-HER009	M-HER024	7242492	1.000	0.0000	0.0363	0.0177	0.1705	0.5287	0.0034	0.0000	0.0000	0.0000	UN	0
TZ	M-HER009	M-HER028	6419840	1.000	0.0000	0.0459	0.0099	0.2029	0.4348	0.0959	0.0000	0.0000	0.0000	UN	0
TZ	M-HER009	M-HER029	7178724	1.000	0.0000	0.0387	0.0140	0.1805	0.4924	0.0422	0.0000	0.0000	0.0000	UN	0
TZ	M-HER009	M-HER030	7101410	1.000	0.0000	0.0380	0.0159	0.1771	0.5220	0.0245	0.0000	0.0000	0.0000	UN	0
TZ	M-HER009	M-HER034	6888588	1.000	0.0000	0.0451	0.0101	0.1981	0.4411	0.0911	0.0000	0.0000	0.0000	UN	0
TZ	M-HER009	M-HER035	7053302	1.000	0.0000	0.0378	0.0156	0.1754	0.5071	0.0257	0.0000	0.0000	0.0000	UN	0
TZ	M-HER009	M-HER036	6875788	1.000	0.0000	0.0410	0.0128	0.1861	0.4872	0.0587	0.0000	0.0000	0.0000	UN	0
TZ	M-HER009	M-HER037	7096111	1.000	0.0000	0.0368	0.0167	0.1732	0.5114	0.0134	0.0000	0.0000	0.0000	UN	0
TZ	M-HER009	M-HER038	6653139	1.000	0.0000	0.0374	0.0162	0.1757	0.5196	0.0202	0.0000	0.0000	0.0000	UN	0
TZ	M-HER009	M-HER039	7062204	1.000	0.0000	0.0403	0.0135	0.1860	0.4981	0.0519	0.0056	0.0000	0.0028	UN	0
TZ	M-HER009	M-HER044	6894841	1.000	0.0000	0.0391	0.0146	0.1809	0.5146	0.0387	0.0000	0.0000	0.0000	UN	0
TZ	M-HER009	M-HER045	7213941	1.000	0.0000	0.0377	0.0162	0.1758	0.5160	0.0213	0.0000	0.0000	0.0000	UN	0
TZ	M-HER009	M-HER046	7054765	1.000	0.0000	0.0359	0.0183	0.1688	0.5344	-0.0029	0.0000	0.0000	0.0000	UN	0
TZ	M-HER009	M-HER061	6570711	1.000	0.0000	0.0364	0.0177	0.1713	0.5357	0.0043	0.0000	0.0000	0.0000	UN	0
TZ	M-HER009	M-HER062	4905234	1.000	0.0000	0.0397	0.0178	0.1780	0.5186	0.0154	0.0000	0.0000	0.0000	UN	0
TZ	M-HER009	M-HER063	3993318	1.000	0.0000	0.0429	0.0183	0.1838	0.5219	0.0226	0.0000	0.0000	0.0000	UN	0
TZ	M-HER009	M-HER064	6676981	1.000	0.0000	0.0407	0.0130	0.1880	0.4892	0.0572	0.0000	0.0000	0.0000	UN	0
TZ	M-HER009	M-HER065	6395731	1.000	0.0000	0.0392	0.0146	0.1817	0.5063	0.0390	0.0000	0.0000	0.0000	UN	0
TZ	M-HER009	M-HER066	7864472	1.000	0.0000	0.0000	0.8600	0.0000	0.8600	-14.0892	0.0000	0.0000	0.0000	UN	0
TZ	M-HER010	M-HER011	6371499	1.000	0.0000	0.0372	0.0170	0.1770	0.5234	0.0133	0.0000	0.0000	0.0000	UN	0
TZ	M-HER010	M-HER012	6352642	1.000	0.0000	0.0376	0.0149	0.1791	0.4983	0.0320	0.0000	0.0000	0.0000	UN	0
TZ	M-HER010	M-HER013	6103944	1.000	0.0000	0.0396	0.0136	0.1837	0.4914	0.0486	0.0000	0.0000	0.0000	UN	0
TZ	M-HER010	M-HER014	5811708	1.000	0.0000	0.0392	0.0146	0.1822	0.4971	0.0391	0.0000	0.0000	0.0000	UN	0
TZ	M-HER010	M-HER015	6534850	1.000	0.0000	0.0361	0.0179	0.1697	0.5306	0.0013	0.0000	0.0000	0.0000	UN	0
TZ	M-HER010	M-HER022	5495313	1.000	0.0000	0.0383	0.0171	0.1766	0.5268	0.0165	0.0000	0.0000	0.0000	UN	0
TZ	M-HER010	M-HER023	6293640	1.000	0.0000	0.0372	0.0169	0.1744	0.5266	0.0133	0.0000	0.0000	0.0000	UN	0
TZ	M-HER010	M-HER024	6648287	1.000	0.0000	0.0365	0.0179	0.1712	0.5334	0.0027	0.0000	0.0000	0.0000	UN	0
TZ	M-HER010	M-HER028	5941586	1.000	0.0000	0.0461	0.0094	0.2041	0.4205	0.1000	0.0000	0.0000	0.0000	UN	0
TZ	M-HER010	M-HER029	6593577	1.000	0.0000	0.0393	0.0140	0.1840	0.4982	0.0444	0.0000	0.0000	0.0000	UN	0
TZ	M-HER010	M-HER030	6522009	1.000	0.0000	0.0381	0.0154	0.1777	0.5108	0.0285	0.0000	0.0000	0.0000	UN	0
TZ	M-HER010	M-HER034	6332575	1.000	0.0000	0.0453	0.0100	0.1994	0.4415	0.0929	0.0000	0.0000	0.0000	UN	0
TZ	M-HER010	M-HER035	6480298	1.000	0.0000	0.0384	0.0159	0.1790	0.5200	0.0260	0.0000	0.0000	0.0000	UN	0
TZ	M-HER010	M-HER036	6326863	1.000	0.0000	0.0411	0.0125	0.1869	0.4761	0.0620	0.0000	0.0000	0.0000	UN	0
TZ	M-HER010	M-HER037	6525506	1.000	0.0000	0.0373	0.0169	0.1760	0.5184	0.0141	0.0000	0.0000	0.0000	UN	0
TZ	M-HER010	M-HER038	6150362	1.000	0.0000	0.0377	0.0158	0.1778	0.5101	0.0244	0.0000	0.0000	0.0000	UN	0
TZ	M-HER010	M-HER039	6483090	1.000	0.0000	0.0401	0.0131	0.1849	0.4881	0.0544	0.0000	0.0000	0.0000	UN	0
TZ	M-HER010	M-HER044	6344298	1.000	0.0000	0.0392	0.0141	0.1817	0.4990	0.0435	0.0000	0.0000	0.0000	UN	0
TZ	M-HER010	M-HER045	6614844	1.000	0.0000	0.0381	0.0162	0.1779	0.5191	0.0229	0.0000	0.0000	0.0000	UN	0
TZ	M-HER010	M-HER046	6512046	1.000	0.0000	0.0365	0.0184	0.1723	0.5428	-0.0014	0.0000	0.0000	0.0000	UN	0
TZ	M-HER010	M-HER061	6121253	1.000	0.0000	0.0368	0.0168	0.1738	0.5136	0.0130	0.0000	0.0000	0.0000	UN	0
TZ	M-HER010	M-HER062	4569901	1.000	0.0000	0.0402	0.0181	0.1814	0.5299	0.0154	0.0000	0.0000	0.0000	UN	0
TZ	M-HER010	M-HER063	3739025	1.000	0.0000	0.0428	0.0177	0.1843	0.5110	0.0269	0.0000	0.0000	0.0000	UN	0
TZ	M-HER010	M-HER064	6181981	1.000	0.0000	0.0410	0.0125	0.1902	0.4770	0.0620	0.0000	0.0000	0.0000	UN	0
TZ	M-HER010	M-HER065	5936120	1.000	0.0000	0.0396	0.0142	0.1845	0.4951	0.0443	0.0000	0.0000	0.0000	UN	0
TZ	M-HER010	M-HER066	7148176	1.000	0.0000	0.0000	0.8610	0.0000	0.8610	-14.1806	0.0000	0.0000	0.0000	UN	0
TZ	M-HER011	M-HER012	6831596	1.000	0.0000	0.0378	0.0151	0.1769	0.5058	0.0299	0.0063	0.0000	0.0032	UN	0
TZ	M-HER011	M-HER013	6580104	1.000	0.0000	0.0406	0.0133	0.1862	0.4817	0.0542	0.0000	0.0000	0.0000	UN	0
TZ	M-HER011	M-HER014	6215052	1.000	0.0000	0.0400	0.0143	0.1835	0.4869	0.0443	0.0000	0.0000	0.0000	UN	0
TZ	M-HER011	M-HER015	7123527	1.000	0.0000	0.0368	0.0174	0.1714	0.5194	0.0084	0.0000	0.0000	0.0000	UN	0
TZ	M-HER011	M-HER022	5864633	1.000	0.0000	0.0393	0.0166	0.1786	0.5141	0.0233	0.0000	0.0000	0.0000	UN	0
TZ	M-HER011	M-HER023	6798674	1.000	0.0000	0.0385	0.0164	0.1787	0.5127	0.0228	0.0000	0.0000	0.0000	UN	0
TZ	M-HER011	M-HER024	7271765	1.000	0.0000	0.0370	0.0171	0.1720	0.5143	0.0111	0.0000	0.0000	0.0000	UN	0
TZ	M-HER011	M-HER028	6437533	1.000	0.0000	0.0465	0.0096	0.2039	0.4262	0.0996	0.0000	0.0000	0.0000	UN	0
TZ	M-HER011	M-HER029	7210818	1.000	0.0000	0.0399	0.0138	0.1852	0.4959	0.0478	0.0000	0.0000	0.0000	UN	0
TZ	M-HER011	M-HER030	7122515	1.000	0.0000	0.0393	0.0155	0.1821	0.5170	0.0322	0.0000	0.0000	0.0000	UN	0
TZ	M-HER011	M-HER034	6911790	1.000	0.0000	0.0460	0.0098	0.2010	0.4313	0.0962	0.0000	0.0000	0.0000	UN	0
TZ	M-HER011	M-HER035	7084858	1.000	0.0000	0.0387	0.0155	0.1787	0.5109	0.0303	0.0000	0.0000	0.0000	UN	0
TZ	M-HER011	M-HER036	6906585	1.000	0.0000	0.0418	0.0124	0.1882	0.4759	0.0644	0.0000	0.0000	0.0000	UN	0
TZ	M-HER011	M-HER037	7122061	1.000	0.0000	0.0377	0.0169	0.1759	0.5210	0.0156	0.0000	0.0000	0.0000	UN	0
TZ	M-HER011	M-HER038	6662688	1.000	0.0000	0.0383	0.0153	0.1783	0.4976	0.0306	0.0000	0.0000	0.0000	UN	0
TZ	M-HER011	M-HER039	7093272	1.000	0.0000	0.0415	0.0128	0.1900	0.4824	0.0610	0.0000	0.0000	0.0000	UN	0
TZ	M-HER011	M-HER044	6926594	1.000	0.0000	0.0402	0.0137	0.1848	0.4896	0.0497	0.0000	0.0000	0.0000	UN	0
TZ	M-HER011	M-HER045	7258383	1.000	0.0000	0.0392	0.0156	0.1820	0.5058	0.0319	0.0054	0.0000	0.0027	UN	0
TZ	M-HER011	M-HER046	7059900	1.000	0.0000	0.0368	0.0180	0.1718	0.5345	0.0030	0.0000	0.0000	0.0000	UN	0
TZ	M-HER011	M-HER061	6565476	1.000	0.0000	0.0376	0.0166	0.1753	0.5089	0.0178	0.0000	0.0000	0.0000	UN	0
TZ	M-HER011	M-HER062	4868418	1.000	0.0000	0.0415	0.0172	0.1844	0.5083	0.0264	0.0000	0.0000	0.0000	UN	0
TZ	M-HER011	M-HER063	3953817	1.000	0.0000	0.0439	0.0175	0.1860	0.5046	0.0319	0.0000	0.0000	0.0000	UN	0
TZ	M-HER011	M-HER064	6671477	1.000	0.0000	0.0413	0.0124	0.1888	0.4716	0.0634	0.0000	0.0000	0.0000	UN	0
TZ	M-HER011	M-HER065	6398972	1.000	0.0000	0.0405	0.0141	0.1861	0.4944	0.0475	0.0000	0.0000	0.0000	UN	0
TZ	M-HER011	M-HER066	7901087	1.000	0.0000	0.0000	0.8573	0.0000	0.8573	-13.7036	0.0000	0.0000	0.0000	UN	0
TZ	M-HER012	M-HER013	6536206	1.000	0.0000	0.0416	0.0114	0.1935	0.4594	0.0730	0.0000	0.0000	0.0000	UN	0
TZ	M-HER012	M-HER014	6203829	1.000	0.0000	0.0420	0.0118	0.1983	0.4497	0.0729	0.0000	0.0000	0.0000	UN	0
TZ	M-HER012	M-HER015	7023286	1.000	0.0000	0.0373	0.0167	0.1735	0.5334	0.0157	0.0050	0.0000	0.0025	UN	0
TZ	M-HER012	M-HER022	5863803	1.000	0.0000	0.0398	0.0147	0.1813	0.4951	0.0398	0.0000	0.0000	0.0000	UN	0
TZ	M-HER012	M-HER023	6744728	1.000	0.0000	0.0388	0.0147	0.1800	0.4977	0.0368	0.0000	0.0000	0.0000	UN	0
TZ	M-HER012	M-HER024	7157867	1.000	0.0000	0.0375	0.0165	0.1742	0.5313	0.0177	0.0000	0.0000	0.0000	UN	0
TZ	M-HER012	M-HER028	6364091	1.000	0.0000	0.0480	0.0081	0.2121	0.4043	0.1158	0.0000	0.0000	0.0000	UN	0
TZ	M-HER012	M-HER029	7106710	1.000	0.0000	0.0397	0.0125	0.1836	0.4829	0.0577	0.0000	0.0000	0.0000	UN	0
TZ	M-HER012	M-HER030	7021735	1.000	0.0000	0.0395	0.0133	0.1834	0.4815	0.0509	0.0000	0.0000	0.0000	UN	0
TZ	M-HER012	M-HER034	6818772	1.000	0.0000	0.0472	0.0083	0.2081	0.4101	0.1119	0.0000	0.0000	0.0000	UN	0
TZ	M-HER012	M-HER035	6973211	1.000	0.0000	0.0394	0.0139	0.1817	0.4929	0.0454	0.0000	0.0000	0.0000	UN	0
TZ	M-HER012	M-HER036	6806884	1.000	0.0000	0.0427	0.0108	0.1932	0.4575	0.0802	0.0000	0.0000	0.0000	UN	0
TZ	M-HER012	M-HER037	7017525	1.000	0.0000	0.0380	0.0150	0.1767	0.4990	0.0314	0.0000	0.0000	0.0000	UN	0
TZ	M-HER012	M-HER038	6592800	1.000	0.0000	0.0393	0.0138	0.1835	0.4877	0.0462	0.0000	0.0000	0.0000	UN	0
TZ	M-HER012	M-HER039	6985319	1.000	0.0000	0.0420	0.0111	0.1929	0.4568	0.0764	0.0000	0.0000	0.0000	UN	0
TZ	M-HER012	M-HER044	6821660	1.000	0.0000	0.0408	0.0122	0.1879	0.4750	0.0638	0.0000	0.0000	0.0000	UN	0
TZ	M-HER012	M-HER045	7132620	1.000	0.0000	0.0393	0.0142	0.1818	0.4968	0.0425	0.0054	0.0000	0.0027	UN	0
TZ	M-HER012	M-HER046	6988142	1.000	0.0000	0.0369	0.0166	0.1719	0.5274	0.0148	0.0000	0.0000	0.0000	UN	0
TZ	M-HER012	M-HER061	6537418	1.000	0.0000	0.0385	0.0146	0.1801	0.4900	0.0366	0.0000	0.0000	0.0000	UN	0
TZ	M-HER012	M-HER062	4865934	1.000	0.0000	0.0412	0.0158	0.1832	0.5059	0.0356	0.0000	0.0000	0.0000	UN	0
TZ	M-HER012	M-HER063	3963425	1.000	0.0000	0.0445	0.0155	0.1895	0.4897	0.0482	0.0000	0.0000	0.0000	UN	0
TZ	M-HER012	M-HER064	6629458	1.000	0.0000	0.0424	0.0108	0.1953	0.4541	0.0801	0.0000	0.0000	0.0000	UN	0
TZ	M-HER012	M-HER065	6344316	1.000	0.0000	0.0412	0.0124	0.1902	0.4750	0.0638	0.0000	0.0000	0.0000	UN	0
TZ	M-HER012	M-HER066	7767394	1.000	0.0000	0.0000	0.8577	0.0000	0.8577	-13.5175	0.0000	0.0000	0.0000	UN	0
TZ	M-HER013	M-HER014	5962504	1.000	0.0000	0.0438	0.0108	0.2008	0.4445	0.0846	0.0000	0.0000	0.0000	UN	0
TZ	M-HER013	M-HER015	6772981	1.000	0.0000	0.0398	0.0146	0.1814	0.5059	0.0409	0.0000	0.0000	0.0000	UN	0
TZ	M-HER013	M-HER022	5630505	1.000	0.0000	0.0430	0.0130	0.1925	0.4715	0.0640	0.0000	0.0000	0.0000	UN	0
TZ	M-HER013	M-HER023	6495395	1.000	0.0000	0.0413	0.0131	0.1879	0.4794	0.0579	0.0000	0.0000	0.0000	UN	0
TZ	M-HER013	M-HER024	6910581	1.000	0.0000	0.0405	0.0142	0.1848	0.4961	0.0466	0.0000	0.0000	0.0000	UN	0
TZ	M-HER013	M-HER028	6145564	1.000	0.0000	0.0514	0.0071	0.2241	0.3930	0.1327	0.0000	0.0000	0.0000	UN	0
TZ	M-HER013	M-HER029	6859307	1.000	0.0000	0.0428	0.0109	0.1949	0.4630	0.0803	0.0000	0.0000	0.0000	UN	0
TZ	M-HER013	M-HER030	6774769	1.000	0.0000	0.0428	0.0118	0.1952	0.4664	0.0732	0.0000	0.0000	0.0000	UN	0
TZ	M-HER013	M-HER034	6580745	1.000	0.0000	0.0508	0.0073	0.2215	0.4045	0.1293	0.0000	0.0000	0.0000	UN	0
TZ	M-HER013	M-HER035	6729557	1.000	0.0000	0.0418	0.0122	0.1899	0.4754	0.0663	0.0000	0.0000	0.0000	UN	0
TZ	M-HER013	M-HER036	6570293	1.000	0.0000	0.0461	0.0095	0.2055	0.4444	0.1001	0.0000	0.0000	0.0000	UN	0
TZ	M-HER013	M-HER037	6772566	1.000	0.0000	0.0405	0.0133	0.1848	0.4795	0.0537	0.0000	0.0000	0.0000	UN	0
TZ	M-HER013	M-HER038	6354539	1.000	0.0000	0.0419	0.0122	0.1917	0.4692	0.0675	0.0000	0.0000	0.0000	UN	0
TZ	M-HER013	M-HER039	6744205	1.000	0.0000	0.0449	0.0099	0.2024	0.4525	0.0937	0.0000	0.0000	0.0000	UN	0
TZ	M-HER013	M-HER044	6587226	1.000	0.0000	0.0439	0.0106	0.1988	0.4538	0.0860	0.0000	0.0000	0.0000	UN	0
TZ	M-HER013	M-HER045	6890381	1.000	0.0000	0.0426	0.0127	0.1938	0.4816	0.0659	0.0000	0.0000	0.0000	UN	0
TZ	M-HER013	M-HER046	6729726	1.000	0.0000	0.0394	0.0145	0.1798	0.4987	0.0402	0.0000	0.0000	0.0000	UN	0
TZ	M-HER013	M-HER061	6281529	1.000	0.0000	0.0415	0.0131	0.1903	0.4773	0.0586	0.0000	0.0000	0.0000	UN	0
TZ	M-HER013	M-HER062	4677661	1.000	0.0000	0.0446	0.0137	0.1951	0.4751	0.0626	0.0066	0.0000	0.0033	UN	0
TZ	M-HER013	M-HER063	3811094	1.000	0.0000	0.0485	0.0137	0.2032	0.4688	0.0732	0.0000	0.0000	0.0000	UN	0
TZ	M-HER013	M-HER064	6380708	1.000	0.0000	0.0458	0.0096	0.2073	0.4416	0.0999	0.0000	0.0000	0.0000	UN	0
TZ	M-HER013	M-HER065	6110843	1.000	0.0000	0.0438	0.0111	0.1980	0.4636	0.0817	0.0000	0.0000	0.0000	UN	0
TZ	M-HER013	M-HER066	7475934	1.000	0.0000	0.0000	0.8524	0.0000	0.8524	-12.6613	0.0000	0.0000	0.0000	UN	0
TZ	M-HER014	M-HER015	6368108	1.000	0.0000	0.0397	0.0159	0.1805	0.5174	0.0305	0.0000	0.0000	0.0000	UN	0
TZ	M-HER014	M-HER022	5390756	1.000	0.0000	0.0419	0.0141	0.1875	0.4838	0.0514	0.0000	0.0000	0.0000	UN	0
TZ	M-HER014	M-HER023	6155875	1.000	0.0000	0.0407	0.0141	0.1847	0.4874	0.0475	0.0000	0.0000	0.0000	UN	0
TZ	M-HER014	M-HER024	6478790	1.000	0.0000	0.0399	0.0154	0.1812	0.5076	0.0347	0.0000	0.0000	0.0000	UN	0
TZ	M-HER014	M-HER028	5791720	1.000	0.0000	0.0505	0.0078	0.2191	0.3990	0.1242	0.0000	0.0000	0.0000	UN	0
TZ	M-HER014	M-HER029	6427826	1.000	0.0000	0.0419	0.0119	0.1901	0.4727	0.0687	0.0000	0.0000	0.0000	UN	0
TZ	M-HER014	M-HER030	6371912	1.000	0.0000	0.0421	0.0130	0.1911	0.4791	0.0610	0.0000	0.0000	0.0000	UN	0
TZ	M-HER014	M-HER034	6182369	1.000	0.0000	0.0497	0.0082	0.2141	0.4137	0.1182	0.0000	0.0000	0.0000	UN	0
TZ	M-HER014	M-HER035	6316875	1.000	0.0000	0.0408	0.0134	0.1841	0.4851	0.0536	0.0000	0.0000	0.0000	UN	0
TZ	M-HER014	M-HER036	6170794	1.000	0.0000	0.0447	0.0106	0.1977	0.4564	0.0868	0.0000	0.0000	0.0000	UN	0
TZ	M-HER014	M-HER037	6362301	1.000	0.0000	0.0399	0.0144	0.1813	0.4855	0.0428	0.0081	0.0000	0.0041	UN	0
TZ	M-HER014	M-HER038	5994604	1.000	0.0000	0.0407	0.0135	0.1856	0.4874	0.0523	0.0000	0.0000	0.0000	UN	0
TZ	M-HER014	M-HER039	6324086	1.000	0.0000	0.0447	0.0107	0.2011	0.4512	0.0871	0.0000	0.0000	0.0000	UN	0
TZ	M-HER014	M-HER044	6184110	1.000	0.0000	0.0432	0.0116	0.1950	0.4607	0.0759	0.0000	0.0000	0.0000	UN	0
TZ	M-HER014	M-HER045	6445165	1.000	0.0000	0.0411	0.0139	0.1859	0.4936	0.0505	0.0000	0.0000	0.0000	UN	0
TZ	M-HER014	M-HER046	6348578	1.000	0.0000	0.0394	0.0155	0.1795	0.5027	0.0323	0.0000	0.0000	0.0000	UN	0
TZ	M-HER014	M-HER061	5969237	1.000	0.0000	0.0403	0.0141	0.1846	0.4813	0.0465	0.0000	0.0000	0.0000	UN	0
TZ	M-HER014	M-HER062	4493508	1.000	0.0000	0.0432	0.0147	0.1892	0.4790	0.0504	0.0000	0.0000	0.0000	UN	0
TZ	M-HER014	M-HER063	3667154	1.000	0.0000	0.0479	0.0150	0.2017	0.4798	0.0629	0.0000	0.0000	0.0000	UN	0
TZ	M-HER014	M-HER064	6032917	1.000	0.0000	0.0445	0.0107	0.2005	0.4580	0.0867	0.0000	0.0000	0.0000	UN	0
TZ	M-HER014	M-HER065	5784341	1.000	0.0000	0.0432	0.0121	0.1950	0.4720	0.0719	0.0000	0.0000	0.0000	UN	0
TZ	M-HER014	M-HER066	6980894	1.000	0.0000	0.0000	0.8523	0.0000	0.8523	-12.8112	0.0000	0.0000	0.0000	UN	0
TZ	M-HER015	M-HER022	5992970	1.000	0.0000	0.0391	0.0170	0.1761	0.5083	0.0198	0.0000	0.0000	0.0000	UN	0
TZ	M-HER015	M-HER023	7020463	1.000	0.0000	0.0380	0.0168	0.1755	0.5087	0.0173	0.0000	0.0000	0.0000	UN	0
TZ	M-HER015	M-HER024	7577627	1.000	0.0000	0.0381	0.0168	0.1785	0.4976	0.0183	0.0000	0.0000	0.0000	UN	0
TZ	M-HER015	M-HER028	6666956	1.000	0.0000	0.0459	0.0104	0.2003	0.4420	0.0913	0.0000	0.0000	0.0000	UN	0
TZ	M-HER015	M-HER029	7508320	1.000	0.0000	0.0390	0.0149	0.1803	0.5098	0.0363	0.0000	0.0000	0.0000	UN	0
TZ	M-HER015	M-HER030	7402551	1.000	0.0000	0.0383	0.0164	0.1765	0.5253	0.0217	0.0000	0.0000	0.0000	UN	0
TZ	M-HER015	M-HER034	7187532	1.000	0.0000	0.0452	0.0109	0.1963	0.4578	0.0850	0.0049	0.0000	0.0025	UN	0
TZ	M-HER015	M-HER035	7385942	1.000	0.0000	0.0376	0.0165	0.1727	0.5223	0.0184	0.0000	0.0000	0.0000	UN	0
TZ	M-HER015	M-HER036	7180960	1.000	0.0000	0.0409	0.0138	0.1832	0.5078	0.0503	0.0000	0.0000	0.0000	UN	0
TZ	M-HER015	M-HER037	7403390	1.000	0.0000	0.0368	0.0178	0.1710	0.5296	0.0049	0.0000	0.0000	0.0000	UN	0
TZ	M-HER015	M-HER038	6886233	1.000	0.0000	0.0373	0.0168	0.1721	0.5260	0.0143	0.0000	0.0000	0.0000	UN	0
TZ	M-HER015	M-HER039	7385558	1.000	0.0000	0.0405	0.0141	0.1846	0.5062	0.0473	0.0000	0.0000	0.0000	UN	0
TZ	M-HER015	M-HER044	7204403	1.000	0.0000	0.0395	0.0150	0.1810	0.5152	0.0369	0.0000	0.0000	0.0000	UN	0
TZ	M-HER015	M-HER045	7583632	1.000	0.0000	0.0381	0.0163	0.1761	0.5113	0.0215	0.0045	0.0000	0.0023	UN	0
TZ	M-HER015	M-HER046	7313247	1.000	0.0000	0.0375	0.0175	0.1755	0.5061	0.0100	0.0000	0.0000	0.0000	UN	0
TZ	M-HER015	M-HER061	6746369	1.000	0.0000	0.0368	0.0179	0.1704	0.5293	0.0045	0.0000	0.0000	0.0000	UN	0
TZ	M-HER015	M-HER062	4956462	1.000	0.0000	0.0400	0.0181	0.1756	0.5137	0.0143	0.0000	0.0000	0.0000	UN	0
TZ	M-HER015	M-HER063	4016075	1.000	0.0000	0.0430	0.0187	0.1795	0.5190	0.0196	0.0000	0.0000	0.0000	UN	0
TZ	M-HER015	M-HER064	6865885	1.000	0.0000	0.0405	0.0138	0.1837	0.5012	0.0494	0.0000	0.0000	0.0000	UN	0
TZ	M-HER015	M-HER065	6600708	1.000	0.0000	0.0391	0.0154	0.1782	0.5181	0.0321	0.0000	0.0000	0.0000	UN	0
TZ	M-HER015	M-HER066	8292361	1.000	0.0000	0.0000	0.8565	0.0000	0.8565	-13.7342	0.0000	0.0000	0.0000	UN	0
TZ	M-HER022	M-HER023	5813977	1.000	0.0000	0.0409	0.0155	0.1851	0.4915	0.0377	0.0000	0.0000	0.0000	UN	0
TZ	M-HER022	M-HER024	6107450	1.000	0.0000	0.0395	0.0165	0.1781	0.4976	0.0249	0.0000	0.0000	0.0000	UN	0
TZ	M-HER022	M-HER028	5449945	1.000	0.0000	0.0499	0.0091	0.2139	0.4083	0.1118	0.0000	0.0000	0.0000	UN	0
TZ	M-HER022	M-HER029	6054927	1.000	0.0000	0.0413	0.0139	0.1852	0.4949	0.0511	0.0000	0.0000	0.0000	UN	0
TZ	M-HER022	M-HER030	5998821	1.000	0.0000	0.0410	0.0147	0.1840	0.4886	0.0441	0.0000	0.0000	0.0000	UN	0
TZ	M-HER022	M-HER034	5815956	1.000	0.0000	0.0484	0.0096	0.2052	0.4255	0.1025	0.0000	0.0000	0.0000	UN	0
TZ	M-HER022	M-HER035	5939752	1.000	0.0000	0.0406	0.0157	0.1812	0.5128	0.0352	0.0000	0.0000	0.0000	UN	0
TZ	M-HER022	M-HER036	5807165	1.000	0.0000	0.0441	0.0124	0.1925	0.4746	0.0705	0.0000	0.0000	0.0000	UN	0
TZ	M-HER022	M-HER037	5989611	1.000	0.0000	0.0394	0.0166	0.1777	0.5097	0.0241	0.0000	0.0000	0.0000	UN	0
TZ	M-HER022	M-HER038	5655758	1.000	0.0000	0.0395	0.0156	0.1778	0.5045	0.0316	0.0000	0.0000	0.0000	UN	0
TZ	M-HER022	M-HER039	5951494	1.000	0.0000	0.0431	0.0125	0.1911	0.4697	0.0671	0.0000	0.0000	0.0000	UN	0
TZ	M-HER022	M-HER044	5819213	1.000	0.0000	0.0422	0.0135	0.1882	0.4774	0.0574	0.0000	0.0000	0.0000	UN	0
TZ	M-HER022	M-HER045	6064841	1.000	0.0000	0.0408	0.0155	0.1826	0.5007	0.0369	0.0000	0.0000	0.0000	UN	0
TZ	M-HER022	M-HER046	5994389	1.000	0.0000	0.0395	0.0172	0.1793	0.5107	0.0201	0.0000	0.0000	0.0000	UN	0
TZ	M-HER022	M-HER061	5643028	1.000	0.0000	0.0399	0.0162	0.1812	0.4996	0.0290	0.0000	0.0000	0.0000	UN	0
TZ	M-HER022	M-HER062	4314073	1.000	0.0000	0.0439	0.0162	0.1929	0.4845	0.0422	0.0000	0.0000	0.0000	UN	0
TZ	M-HER022	M-HER063	3530899	1.000	0.0000	0.0463	0.0166	0.1937	0.4876	0.0458	0.0000	0.0000	0.0000	UN	0
TZ	M-HER022	M-HER064	5706080	1.000	0.0000	0.0430	0.0125	0.1912	0.4780	0.0669	0.0000	0.0000	0.0000	UN	0
TZ	M-HER022	M-HER065	5456163	1.000	0.0000	0.0419	0.0141	0.1868	0.4929	0.0513	0.0000	0.0000	0.0000	UN	0
TZ	M-HER022	M-HER066	6584365	1.000	0.0000	0.0000	0.8502	0.0000	0.8502	-12.8290	0.0000	0.0000	0.0000	UN	0
TZ	M-HER023	M-HER024	7154557	1.000	0.0000	0.0387	0.0165	0.1790	0.5038	0.0225	0.0042	0.0000	0.0021	UN	0
TZ	M-HER023	M-HER028	6351754	1.000	0.0000	0.0480	0.0093	0.2095	0.4193	0.1063	0.0000	0.0000	0.0000	UN	0
TZ	M-HER023	M-HER029	7093935	1.000	0.0000	0.0404	0.0136	0.1855	0.4918	0.0508	0.0000	0.0000	0.0000	UN	0
TZ	M-HER023	M-HER030	7018696	1.000	0.0000	0.0400	0.0145	0.1835	0.4898	0.0427	0.0000	0.0000	0.0000	UN	0
TZ	M-HER023	M-HER034	6808506	1.000	0.0000	0.0469	0.0095	0.2032	0.4253	0.1003	0.0000	0.0000	0.0000	UN	0
TZ	M-HER023	M-HER035	6969504	1.000	0.0000	0.0395	0.0155	0.1800	0.5147	0.0326	0.0000	0.0000	0.0000	UN	0
TZ	M-HER023	M-HER036	6797815	1.000	0.0000	0.0422	0.0125	0.1882	0.4835	0.0649	0.0000	0.0000	0.0000	UN	0
TZ	M-HER023	M-HER037	7006567	1.000	0.0000	0.0382	0.0166	0.1760	0.5164	0.0195	0.0000	0.0000	0.0000	UN	0
TZ	M-HER023	M-HER038	6567038	1.000	0.0000	0.0385	0.0153	0.1773	0.5020	0.0312	0.0000	0.0000	0.0000	UN	0
TZ	M-HER023	M-HER039	6983403	1.000	0.0000	0.0423	0.0123	0.1922	0.4681	0.0675	0.0000	0.0000	0.0000	UN	0
TZ	M-HER023	M-HER044	6816100	1.000	0.0000	0.0407	0.0135	0.1851	0.4879	0.0527	0.0000	0.0000	0.0000	UN	0
TZ	M-HER023	M-HER045	7137876	1.000	0.0000	0.0399	0.0152	0.1833	0.4975	0.0372	0.0000	0.0000	0.0000	UN	0
TZ	M-HER023	M-HER046	6965221	1.000	0.0000	0.0379	0.0171	0.1751	0.5157	0.0144	0.0000	0.0000	0.0000	UN	0
TZ	M-HER023	M-HER061	6489774	1.000	0.0000	0.0390	0.0159	0.1803	0.4957	0.0284	0.0000	0.0000	0.0000	UN	0
TZ	M-HER023	M-HER062	4829965	1.000	0.0000	0.0419	0.0167	0.1845	0.4999	0.0315	0.0000	0.0000	0.0000	UN	0
TZ	M-HER023	M-HER063	3918350	1.000	0.0000	0.0455	0.0167	0.1912	0.4897	0.0423	0.0000	0.0000	0.0000	UN	0
TZ	M-HER023	M-HER064	6581791	1.000	0.0000	0.0419	0.0124	0.1896	0.4749	0.0652	0.0000	0.0000	0.0000	UN	0
TZ	M-HER023	M-HER065	6316687	1.000	0.0000	0.0411	0.0140	0.1869	0.4957	0.0503	0.0000	0.0000	0.0000	UN	0
TZ	M-HER023	M-HER066	7758554	1.000	0.0000	0.0000	0.8550	0.0000	0.8550	-13.3824	0.0000	0.0000	0.0000	UN	0
TZ	M-HER024	M-HER028	6806081	1.000	0.0000	0.0462	0.0102	0.2015	0.4383	0.0936	0.0000	0.0000	0.0000	UN	0
TZ	M-HER024	M-HER029	7699333	1.000	0.0000	0.0391	0.0147	0.1805	0.5087	0.0377	0.0000	0.0000	0.0000	UN	0
TZ	M-HER024	M-HER030	7587913	1.000	0.0000	0.0388	0.0161	0.1794	0.5197	0.0263	0.0000	0.0000	0.0000	UN	0
TZ	M-HER024	M-HER034	7357633	1.000	0.0000	0.0454	0.0106	0.1973	0.4510	0.0877	0.0000	0.0000	0.0000	UN	0
TZ	M-HER024	M-HER035	7562689	1.000	0.0000	0.0382	0.0163	0.1754	0.5217	0.0217	0.0000	0.0000	0.0000	UN	0
TZ	M-HER024	M-HER036	7357658	1.000	0.0000	0.0415	0.0135	0.1867	0.5003	0.0552	0.0000	0.0000	0.0000	UN	0
TZ	M-HER024	M-HER037	7584004	1.000	0.0000	0.0373	0.0176	0.1733	0.5275	0.0084	0.0000	0.0000	0.0000	UN	0
TZ	M-HER024	M-HER038	7025870	1.000	0.0000	0.0378	0.0168	0.1745	0.5295	0.0166	0.0000	0.0000	0.0000	UN	0
TZ	M-HER024	M-HER039	7579270	1.000	0.0000	0.0411	0.0138	0.1882	0.5027	0.0524	0.0000	0.0000	0.0000	UN	0
TZ	M-HER024	M-HER044	7376988	1.000	0.0000	0.0398	0.0145	0.1826	0.5055	0.0415	0.0000	0.0000	0.0000	UN	0
TZ	M-HER024	M-HER045	7792607	1.000	0.0000	0.0384	0.0163	0.1777	0.5161	0.0228	0.0000	0.0000	0.0000	UN	0
TZ	M-HER024	M-HER046	7467952	1.000	0.0000	0.0375	0.0174	0.1751	0.5097	0.0105	0.0000	0.0000	0.0000	UN	0
TZ	M-HER024	M-HER061	6871975	1.000	0.0000	0.0375	0.0176	0.1732	0.5251	0.0092	0.0000	0.0000	0.0000	UN	0
TZ	M-HER024	M-HER062	5054413	1.000	0.0000	0.0405	0.0176	0.1782	0.5060	0.0194	0.0000	0.0000	0.0000	UN	0
TZ	M-HER024	M-HER063	4096698	1.000	0.0000	0.0438	0.0186	0.1841	0.5183	0.0236	0.0000	0.0000	0.0000	UN	0
TZ	M-HER024	M-HER064	7012019	1.000	0.0000	0.0406	0.0137	0.1840	0.5010	0.0504	0.0000	0.0000	0.0000	UN	0
TZ	M-HER024	M-HER065	6730402	1.000	0.0000	0.0397	0.0154	0.1808	0.5205	0.0345	0.0000	0.0000	0.0000	UN	0
TZ	M-HER024	M-HER066	8592274	1.000	0.0000	0.0000	0.8557	0.0000	0.8557	-13.6197	0.0000	0.0000	0.0000	UN	0
TZ	M-HER028	M-HER029	6757978	1.000	0.0000	0.0492	0.0074	0.2172	0.4026	0.1247	0.0000	0.0000	0.0000	UN	0
TZ	M-HER028	M-HER030	6659508	1.000	0.0000	0.0492	0.0081	0.2157	0.4025	0.1189	0.0000	0.0000	0.0000	UN	0
TZ	M-HER028	M-HER034	6477879	1.000	0.0000	0.0582	0.0048	0.2458	0.3649	0.1645	0.0000	0.0000	0.0000	UN	0
TZ	M-HER028	M-HER035	6635156	1.000	0.0000	0.0482	0.0086	0.2095	0.4172	0.1113	0.0000	0.0000	0.0000	UN	0
TZ	M-HER028	M-HER036	6474166	1.000	0.0000	0.0529	0.0064	0.2279	0.3910	0.1406	0.0000	0.0000	0.0000	UN	0
TZ	M-HER028	M-HER037	6666354	1.000	0.0000	0.0470	0.0092	0.2056	0.4106	0.1037	0.0000	0.0000	0.0000	UN	0
TZ	M-HER028	M-HER038	6231951	1.000	0.0000	0.0485	0.0084	0.2135	0.4028	0.1151	0.0000	0.0000	0.0000	UN	0
TZ	M-HER028	M-HER039	6649259	1.000	0.0000	0.0521	0.0066	0.2288	0.3887	0.1390	0.0000	0.0000	0.0000	UN	0
TZ	M-HER028	M-HER044	6493910	1.000	0.0000	0.0512	0.0067	0.2294	0.3702	0.1380	0.0000	0.0000	0.0000	UN	0
TZ	M-HER028	M-HER045	6805859	1.000	0.0000	0.0480	0.0088	0.2099	0.4170	0.1101	0.0000	0.0000	0.0000	UN	0
TZ	M-HER028	M-HER046	6595342	1.000	0.0000	0.0457	0.0103	0.1997	0.4317	0.0916	0.0000	0.0000	0.0000	UN	0
TZ	M-HER028	M-HER061	6125653	1.000	0.0000	0.0473	0.0092	0.2072	0.4135	0.1047	0.0000	0.0000	0.0000	UN	0
TZ	M-HER028	M-HER062	4519281	1.000	0.0000	0.0514	0.0098	0.2150	0.4145	0.1094	0.0000	0.0000	0.0000	UN	0
TZ	M-HER028	M-HER063	3666544	1.000	0.0000	0.0556	0.0099	0.2228	0.4129	0.1171	0.0000	0.0000	0.0000	UN	0
TZ	M-HER028	M-HER064	6229869	1.000	0.0000	0.0526	0.0065	0.2298	0.3880	0.1406	0.0000	0.0000	0.0000	UN	0
TZ	M-HER028	M-HER065	5990709	1.000	0.0000	0.0518	0.0075	0.2265	0.3998	0.1313	0.0000	0.0000	0.0000	UN	0
TZ	M-HER028	M-HER066	7380969	1.000	0.0000	0.0000	0.8402	0.0000	0.8402	-11.0474	0.0000	0.0000	0.0000	UN	0
TZ	M-HER029	M-HER030	7511898	1.000	0.0000	0.0407	0.0126	0.1872	0.4862	0.0605	0.0000	0.0000	0.0000	UN	0
TZ	M-HER029	M-HER034	7301957	1.000	0.0000	0.0485	0.0079	0.2119	0.4209	0.1178	0.0000	0.0000	0.0000	UN	0
TZ	M-HER029	M-HER035	7490198	1.000	0.0000	0.0410	0.0131	0.1884	0.4981	0.0576	0.0000	0.0000	0.0000	UN	0
TZ	M-HER029	M-HER036	7296012	1.000	0.0000	0.0439	0.0099	0.1977	0.4518	0.0908	0.0000	0.0000	0.0000	UN	0
TZ	M-HER029	M-HER037	7514464	1.000	0.0000	0.0401	0.0139	0.1859	0.4958	0.0479	0.0000	0.0000	0.0000	UN	0
TZ	M-HER029	M-HER038	6968076	1.000	0.0000	0.0406	0.0129	0.1877	0.4862	0.0578	0.0054	0.0000	0.0027	UN	0
TZ	M-HER029	M-HER039	7516337	1.000	0.0000	0.0434	0.0102	0.1996	0.4547	0.0881	0.0000	0.0000	0.0000	UN	0
TZ	M-HER029	M-HER044	7315238	1.000	0.0000	0.0421	0.0112	0.1931	0.4713	0.0755	0.0000	0.0000	0.0000	UN	0
TZ	M-HER029	M-HER045	7712353	1.000	0.0000	0.0410	0.0131	0.1891	0.4927	0.0571	0.0000	0.0000	0.0000	UN	0
TZ	M-HER029	M-HER046	7398959	1.000	0.0000	0.0390	0.0153	0.1802	0.5195	0.0328	0.0000	0.0000	0.0000	UN	0
TZ	M-HER029	M-HER061	6811764	1.000	0.0000	0.0398	0.0139	0.1834	0.4921	0.0467	0.0000	0.0000	0.0000	UN	0
TZ	M-HER029	M-HER062	5013619	1.000	0.0000	0.0434	0.0142	0.1908	0.4846	0.0552	0.0000	0.0000	0.0000	UN	0
TZ	M-HER029	M-HER063	4060277	1.000	0.0000	0.0470	0.0143	0.1970	0.4749	0.0645	0.0000	0.0000	0.0000	UN	0
TZ	M-HER029	M-HER064	6960701	1.000	0.0000	0.0438	0.0102	0.1993	0.4553	0.0892	0.0000	0.0000	0.0000	UN	0
TZ	M-HER029	M-HER065	6674307	1.000	0.0000	0.0423	0.0113	0.1927	0.4655	0.0752	0.0000	0.0000	0.0000	UN	0
TZ	M-HER029	M-HER066	8516784	1.000	0.0000	0.0000	0.8552	0.0000	0.8552	-13.0634	0.0000	0.0000	0.0000	UN	0
TZ	M-HER030	M-HER034	7203956	1.000	0.0000	0.0510	0.0068	0.2328	0.3506	0.1381	0.0000	0.0000	0.0000	UN	0
TZ	M-HER030	M-HER035	7387328	1.000	0.0000	0.0402	0.0138	0.1848	0.4947	0.0487	0.0000	0.0000	0.0000	UN	0
TZ	M-HER030	M-HER036	7189838	1.000	0.0000	0.0442	0.0105	0.1998	0.4476	0.0871	0.0000	0.0000	0.0000	UN	0
TZ	M-HER030	M-HER037	7408733	1.000	0.0000	0.0390	0.0151	0.1799	0.5051	0.0339	0.0000	0.0000	0.0000	UN	0
TZ	M-HER030	M-HER038	6886088	1.000	0.0000	0.0399	0.0138	0.1841	0.4894	0.0477	0.0000	0.0000	0.0000	UN	0
TZ	M-HER030	M-HER039	7401255	1.000	0.0000	0.0435	0.0113	0.1982	0.4636	0.0795	0.0000	0.0000	0.0000	UN	0
TZ	M-HER030	M-HER044	7203362	1.000	0.0000	0.0421	0.0121	0.1926	0.4744	0.0684	0.0000	0.0000	0.0000	UN	0
TZ	M-HER030	M-HER045	7587258	1.000	0.0000	0.0403	0.0141	0.1853	0.4937	0.0470	0.0000	0.0000	0.0000	UN	0
TZ	M-HER030	M-HER046	7302173	1.000	0.0000	0.0381	0.0165	0.1759	0.5202	0.0204	0.0000	0.0000	0.0000	UN	0
TZ	M-HER030	M-HER061	6737396	1.000	0.0000	0.0395	0.0149	0.1819	0.4939	0.0380	0.0000	0.0000	0.0000	UN	0
TZ	M-HER030	M-HER062	4969317	1.000	0.0000	0.0427	0.0155	0.1868	0.4914	0.0430	0.0000	0.0000	0.0000	UN	0
TZ	M-HER030	M-HER063	4024480	1.000	0.0000	0.0460	0.0154	0.1924	0.4793	0.0534	0.0000	0.0000	0.0000	UN	0
TZ	M-HER030	M-HER064	6877224	1.000	0.0000	0.0434	0.0111	0.1969	0.4604	0.0803	0.0000	0.0000	0.0000	UN	0
TZ	M-HER030	M-HER065	6598511	1.000	0.0000	0.0420	0.0124	0.1912	0.4721	0.0662	0.0000	0.0000	0.0000	UN	0
TZ	M-HER030	M-HER066	8341191	1.000	0.0000	0.0000	0.8540	0.0000	0.8540	-13.1190	0.0000	0.0000	0.0000	UN	0
TZ	M-HER034	M-HER035	7178926	1.000	0.0000	0.0531	0.0061	0.2492	0.3135	0.1535	0.0000	0.0000	0.0000	UN	0
TZ	M-HER034	M-HER036	6997706	1.000	0.0000	0.0521	0.0065	0.2265	0.3915	0.1388	0.0000	0.0000	0.0000	UN	0
TZ	M-HER034	M-HER037	7186109	1.000	0.0000	0.0459	0.0099	0.1999	0.4370	0.0947	0.0000	0.0000	0.0000	UN	0
TZ	M-HER034	M-HER038	6680475	1.000	0.0000	0.0472	0.0090	0.2058	0.4248	0.1058	0.0000	0.0000	0.0000	UN	0
TZ	M-HER034	M-HER039	7182050	1.000	0.0000	0.0510	0.0069	0.2218	0.3987	0.1322	0.0000	0.0000	0.0000	UN	0
TZ	M-HER034	M-HER044	6995800	1.000	0.0000	0.0494	0.0077	0.2145	0.4147	0.1215	0.0000	0.0000	0.0000	UN	0
TZ	M-HER034	M-HER045	7366322	1.000	0.0000	0.0475	0.0092	0.2069	0.4301	0.1050	0.0000	0.0000	0.0000	UN	0
TZ	M-HER034	M-HER046	7083845	1.000	0.0000	0.0447	0.0109	0.1943	0.4523	0.0833	0.0000	0.0000	0.0000	UN	0
TZ	M-HER034	M-HER061	6542310	1.000	0.0000	0.0468	0.0096	0.2034	0.4229	0.0997	0.0000	0.0000	0.0000	UN	0
TZ	M-HER034	M-HER062	4814287	1.000	0.0000	0.0506	0.0104	0.2098	0.4361	0.1021	0.0000	0.0000	0.0000	UN	0
TZ	M-HER034	M-HER063	3898586	1.000	0.0000	0.0550	0.0102	0.2187	0.4202	0.1131	0.0000	0.0000	0.0000	UN	0
TZ	M-HER034	M-HER064	6681031	1.000	0.0000	0.0518	0.0068	0.2242	0.3996	0.1350	0.0046	0.0000	0.0023	UN	0
TZ	M-HER034	M-HER065	6406855	1.000	0.0000	0.0497	0.0077	0.2149	0.4087	0.1219	0.0000	0.0000	0.0000	UN	0
TZ	M-HER034	M-HER066	8088116	1.000	0.0000	0.0000	0.8399	0.0000	0.8399	-11.0650	0.0000	0.0000	0.0000	UN	0
TZ	M-HER035	M-HER036	7178490	1.000	0.0000	0.0473	0.0083	0.2270	0.3672	0.1201	0.0000	0.0000	0.0000	UN	0
TZ	M-HER035	M-HER037	7386577	1.000	0.0000	0.0386	0.0156	0.1774	0.5110	0.0291	0.0000	0.0000	0.0000	UN	0
TZ	M-HER035	M-HER038	6853133	1.000	0.0000	0.0396	0.0145	0.1815	0.5008	0.0414	0.0000	0.0000	0.0000	UN	0
TZ	M-HER035	M-HER039	7376426	1.000	0.0000	0.0422	0.0119	0.1909	0.4782	0.0701	0.0000	0.0000	0.0000	UN	0
TZ	M-HER035	M-HER044	7193672	1.000	0.0000	0.0415	0.0127	0.1890	0.4892	0.0615	0.0000	0.0000	0.0000	UN	0
TZ	M-HER035	M-HER045	7586479	1.000	0.0000	0.0405	0.0146	0.1860	0.5055	0.0441	0.0000	0.0000	0.0000	UN	0
TZ	M-HER035	M-HER046	7266608	1.000	0.0000	0.0379	0.0171	0.1739	0.5377	0.0141	0.0000	0.0000	0.0000	UN	0
TZ	M-HER035	M-HER061	6690860	1.000	0.0000	0.0388	0.0157	0.1775	0.5107	0.0287	0.0000	0.0000	0.0000	UN	0
TZ	M-HER035	M-HER062	4918072	1.000	0.0000	0.0420	0.0164	0.1830	0.5115	0.0340	0.0000	0.0000	0.0000	UN	0
TZ	M-HER035	M-HER063	3983281	1.000	0.0000	0.0455	0.0164	0.1895	0.4979	0.0447	0.0000	0.0000	0.0000	UN	0
TZ	M-HER035	M-HER064	6835155	1.000	0.0000	0.0430	0.0115	0.1942	0.4667	0.0759	0.0000	0.0000	0.0000	UN	0
TZ	M-HER035	M-HER065	6566182	1.000	0.0000	0.0413	0.0129	0.1867	0.4829	0.0591	0.0000	0.0000	0.0000	UN	0
TZ	M-HER035	M-HER066	8324780	1.000	0.0000	0.0000	0.8541	0.0000	0.8541	-13.1470	0.0000	0.0000	0.0000	UN	0
TZ	M-HER036	M-HER037	7189675	1.000	0.0000	0.0419	0.0124	0.1884	0.4747	0.0649	0.0000	0.0000	0.0000	UN	0
TZ	M-HER036	M-HER038	6679985	1.000	0.0000	0.0435	0.0112	0.1960	0.4586	0.0796	0.0068	0.0000	0.0034	UN	0
TZ	M-HER036	M-HER039	7185342	1.000	0.0000	0.0460	0.0091	0.2048	0.4453	0.1026	0.0000	0.0000	0.0000	UN	0
TZ	M-HER036	M-HER044	6999188	1.000	0.0000	0.0452	0.0098	0.2024	0.4484	0.0957	0.0000	0.0000	0.0000	UN	0
TZ	M-HER036	M-HER045	7365722	1.000	0.0000	0.0427	0.0117	0.1911	0.4749	0.0724	0.0000	0.0000	0.0000	UN	0
TZ	M-HER036	M-HER046	7082146	1.000	0.0000	0.0409	0.0137	0.1833	0.4987	0.0510	0.0000	0.0000	0.0000	UN	0
TZ	M-HER036	M-HER061	6534400	1.000	0.0000	0.0423	0.0122	0.1894	0.4673	0.0673	0.0000	0.0000	0.0000	UN	0
TZ	M-HER036	M-HER062	4808239	1.000	0.0000	0.0456	0.0130	0.1945	0.4716	0.0702	0.0000	0.0000	0.0000	UN	0
TZ	M-HER036	M-HER063	3892386	1.000	0.0000	0.0502	0.0129	0.2051	0.4623	0.0825	0.0000	0.0000	0.0000	UN	0
TZ	M-HER036	M-HER064	6666306	1.000	0.0000	0.0471	0.0088	0.2093	0.4363	0.1081	0.0050	0.0000	0.0025	UN	0
TZ	M-HER036	M-HER065	6403151	1.000	0.0000	0.0450	0.0100	0.1996	0.4497	0.0920	0.0000	0.0000	0.0000	UN	0
TZ	M-HER036	M-HER066	8070985	1.000	0.0000	0.0000	0.8485	0.0000	0.8485	-12.1244	0.0000	0.0000	0.0000	UN	0
TZ	M-HER037	M-HER038	6889275	1.000	0.0000	0.0383	0.0152	0.1785	0.4967	0.0311	0.0000	0.0000	0.0000	UN	0
TZ	M-HER037	M-HER039	7395954	1.000	0.0000	0.0412	0.0128	0.1885	0.4788	0.0602	0.0000	0.0000	0.0000	UN	0
TZ	M-HER037	M-HER044	7207311	1.000	0.0000	0.0404	0.0137	0.1856	0.4901	0.0505	0.0000	0.0000	0.0000	UN	0
TZ	M-HER037	M-HER045	7593096	1.000	0.0000	0.0388	0.0156	0.1794	0.5080	0.0298	0.0000	0.0000	0.0000	UN	0
TZ	M-HER037	M-HER046	7301758	1.000	0.0000	0.0369	0.0182	0.1715	0.5379	0.0018	0.0000	0.0000	0.0000	UN	0
TZ	M-HER037	M-HER061	6733594	1.000	0.0000	0.0371	0.0170	0.1716	0.5185	0.0123	0.0000	0.0000	0.0000	UN	0
TZ	M-HER037	M-HER062	4959900	1.000	0.0000	0.0413	0.0178	0.1819	0.5192	0.0215	0.0000	0.0000	0.0000	UN	0
TZ	M-HER037	M-HER063	4021725	1.000	0.0000	0.0442	0.0173	0.1853	0.4963	0.0337	0.0000	0.0000	0.0000	UN	0
TZ	M-HER037	M-HER064	6864710	1.000	0.0000	0.0415	0.0125	0.1887	0.4744	0.0629	0.0000	0.0000	0.0000	UN	0
TZ	M-HER037	M-HER065	6596433	1.000	0.0000	0.0403	0.0139	0.1842	0.4870	0.0481	0.0000	0.0000	0.0000	UN	0
TZ	M-HER037	M-HER066	8323967	1.000	0.0000	0.0000	0.8568	0.0000	0.8568	-13.6568	0.0000	0.0000	0.0000	UN	0
TZ	M-HER038	M-HER039	6854956	1.000	0.0000	0.0422	0.0119	0.1926	0.4761	0.0707	0.0000	0.0000	0.0000	UN	0
TZ	M-HER038	M-HER044	6700464	1.000	0.0000	0.0408	0.0126	0.1871	0.4788	0.0606	0.0000	0.0000	0.0000	UN	0
TZ	M-HER038	M-HER045	7020626	1.000	0.0000	0.0395	0.0147	0.1819	0.5019	0.0396	0.0000	0.0000	0.0000	UN	0
TZ	M-HER038	M-HER046	6822371	1.000	0.0000	0.0370	0.0167	0.1713	0.5175	0.0142	0.0000	0.0000	0.0000	UN	0
TZ	M-HER038	M-HER061	6337598	1.000	0.0000	0.0385	0.0155	0.1782	0.5004	0.0296	0.0000	0.0000	0.0000	UN	0
TZ	M-HER038	M-HER062	4694830	1.000	0.0000	0.0415	0.0161	0.1833	0.4969	0.0350	0.0000	0.0000	0.0000	UN	0
TZ	M-HER038	M-HER063	3810941	1.000	0.0000	0.0452	0.0162	0.1903	0.4908	0.0455	0.0000	0.0000	0.0000	UN	0
TZ	M-HER038	M-HER064	6442990	1.000	0.0000	0.0430	0.0114	0.1963	0.4621	0.0769	0.0000	0.0000	0.0000	UN	0
TZ	M-HER038	M-HER065	6187241	1.000	0.0000	0.0410	0.0129	0.1876	0.4792	0.0590	0.0000	0.0000	0.0000	UN	0
TZ	M-HER038	M-HER066	7620825	1.000	0.0000	0.0000	0.8561	0.0000	0.8561	-13.3879	0.0000	0.0000	0.0000	UN	0
TZ	M-HER039	M-HER044	7200939	1.000	0.0000	0.0447	0.0101	0.2037	0.4515	0.0930	0.0000	0.0000	0.0000	UN	0
TZ	M-HER039	M-HER045	7593322	1.000	0.0000	0.0425	0.0120	0.1936	0.4756	0.0706	0.0000	0.0000	0.0000	UN	0
TZ	M-HER039	M-HER046	7276855	1.000	0.0000	0.0401	0.0138	0.1824	0.4939	0.0477	0.0000	0.0000	0.0000	UN	0
TZ	M-HER039	M-HER061	6699315	1.000	0.0000	0.0416	0.0126	0.1897	0.4701	0.0632	0.0000	0.0000	0.0000	UN	0
TZ	M-HER039	M-HER062	4924797	1.000	0.0000	0.0451	0.0131	0.1957	0.4660	0.0688	0.0000	0.0000	0.0000	UN	0
TZ	M-HER039	M-HER063	3985846	1.000	0.0000	0.0489	0.0133	0.2028	0.4677	0.0770	0.0000	0.0000	0.0000	UN	0
TZ	M-HER039	M-HER064	6847043	1.000	0.0000	0.0460	0.0093	0.2073	0.4447	0.1024	0.0000	0.0000	0.0000	UN	0
TZ	M-HER039	M-HER065	6565094	1.000	0.0000	0.0448	0.0104	0.2021	0.4539	0.0904	0.0000	0.0000	0.0000	UN	0
TZ	M-HER039	M-HER066	8362508	1.000	0.0000	0.0000	0.8513	0.0000	0.8513	-12.5062	0.0000	0.0000	0.0000	UN	0
TZ	M-HER044	M-HER045	7396537	1.000	0.0000	0.0413	0.0129	0.1890	0.4867	0.0597	0.0000	0.0000	0.0000	UN	0
TZ	M-HER044	M-HER046	7107962	1.000	0.0000	0.0392	0.0149	0.1795	0.5053	0.0366	0.0000	0.0000	0.0000	UN	0
TZ	M-HER044	M-HER061	6550467	1.000	0.0000	0.0409	0.0135	0.1875	0.4825	0.0533	0.0000	0.0000	0.0000	UN	0
TZ	M-HER044	M-HER062	4818690	1.000	0.0000	0.0440	0.0142	0.1920	0.4811	0.0569	0.0000	0.0000	0.0000	UN	0
TZ	M-HER044	M-HER063	3904496	1.000	0.0000	0.0471	0.0142	0.1957	0.4734	0.0650	0.0000	0.0000	0.0000	UN	0
TZ	M-HER044	M-HER064	6682117	1.000	0.0000	0.0449	0.0099	0.2033	0.4482	0.0942	0.0000	0.0000	0.0000	UN	0
TZ	M-HER044	M-HER065	6422874	1.000	0.0000	0.0434	0.0112	0.1963	0.4649	0.0792	0.0000	0.0000	0.0000	UN	0
TZ	M-HER044	M-HER066	8088833	1.000	0.0000	0.0000	0.8529	0.0000	0.8529	-12.7754	0.0000	0.0000	0.0000	UN	0
TZ	M-HER045	M-HER046	7453158	1.000	0.0000	0.0378	0.0169	0.1746	0.5227	0.0161	0.0000	0.0000	0.0000	UN	0
TZ	M-HER045	M-HER061	6840233	1.000	0.0000	0.0389	0.0155	0.1787	0.4983	0.0305	0.0000	0.0000	0.0000	UN	0
TZ	M-HER045	M-HER062	5019767	1.000	0.0000	0.0425	0.0164	0.1858	0.5040	0.0357	0.0000	0.0000	0.0000	UN	0
TZ	M-HER045	M-HER063	4058430	1.000	0.0000	0.0448	0.0164	0.1864	0.4898	0.0424	0.0000	0.0000	0.0000	UN	0
TZ	M-HER045	M-HER064	6993975	1.000	0.0000	0.0425	0.0119	0.1920	0.4732	0.0710	0.0000	0.0000	0.0000	UN	0
TZ	M-HER045	M-HER065	6716602	1.000	0.0000	0.0416	0.0134	0.1888	0.4919	0.0566	0.0000	0.0000	0.0000	UN	0
TZ	M-HER045	M-HER066	8645189	1.000	0.0000	0.0000	0.8542	0.0000	0.8542	-13.2101	0.0000	0.0000	0.0000	UN	0
TZ	M-HER046	M-HER061	6714939	1.000	0.0000	0.0368	0.0177	0.1706	0.5212	0.0052	0.0000	0.0000	0.0000	UN	0
TZ	M-HER046	M-HER062	4963468	1.000	0.0000	0.0403	0.0182	0.1779	0.5162	0.0147	0.0000	0.0000	0.0000	UN	0
TZ	M-HER046	M-HER063	4030985	1.000	0.0000	0.0435	0.0184	0.1832	0.5079	0.0238	0.0000	0.0000	0.0000	UN	0
TZ	M-HER046	M-HER064	6822635	1.000	0.0000	0.0403	0.0137	0.1829	0.4921	0.0494	0.0000	0.0000	0.0000	UN	0
TZ	M-HER046	M-HER065	6548740	1.000	0.0000	0.0391	0.0153	0.1783	0.5090	0.0331	0.0000	0.0000	0.0000	UN	0
TZ	M-HER046	M-HER066	8127967	1.000	0.0000	0.0000	0.8566	0.0000	0.8566	-13.7802	0.0000	0.0000	0.0000	UN	0
TZ	M-HER061	M-HER062	4687976	1.000	0.0000	0.0411	0.0172	0.1820	0.5031	0.0253	0.0000	0.0000	0.0000	UN	0
TZ	M-HER061	M-HER063	3824644	1.000	0.0000	0.0450	0.0169	0.1906	0.4866	0.0400	0.0000	0.0000	0.0000	UN	0
TZ	M-HER061	M-HER064	6361744	1.000	0.0000	0.0420	0.0123	0.1917	0.4685	0.0666	0.0000	0.0000	0.0000	UN	0
TZ	M-HER061	M-HER065	6107417	1.000	0.0000	0.0406	0.0139	0.1861	0.4853	0.0493	0.0000	0.0000	0.0000	UN	0
TZ	M-HER061	M-HER066	7400922	1.000	0.0000	0.0000	0.8566	0.0000	0.8566	-13.6258	0.0000	0.0000	0.0000	UN	0
TZ	M-HER062	M-HER063	2995882	1.000	0.0000	0.0472	0.0175	0.1953	0.4883	0.0423	0.0000	0.0000	0.0000	UN	0
TZ	M-HER062	M-HER064	4738465	1.000	0.0000	0.0450	0.0132	0.1959	0.4756	0.0679	0.0000	0.0000	0.0000	UN	0
TZ	M-HER062	M-HER065	4535638	1.000	0.0000	0.0436	0.0147	0.1906	0.4875	0.0521	0.0000	0.0000	0.0000	UN	0
TZ	M-HER062	M-HER066	5436393	1.000	0.0000	0.0000	0.8451	0.0000	0.8451	-12.3826	0.0000	0.0000	0.0000	UN	0
TZ	M-HER063	M-HER064	3862529	1.000	0.0000	0.0491	0.0128	0.2048	0.4590	0.0812	0.0000	0.0000	0.0000	UN	0
TZ	M-HER063	M-HER065	3690406	1.000	0.0000	0.0472	0.0144	0.1965	0.4744	0.0637	0.0000	0.0000	0.0000	UN	0
TZ	M-HER063	M-HER066	4402518	1.000	0.0000	0.0000	0.8337	0.0000	0.8337	-11.2941	0.0000	0.0000	0.0000	UN	0
TZ	M-HER064	M-HER065	6203266	1.000	0.0000	0.0455	0.0093	0.2109	0.4214	0.1031	0.0000	0.0000	0.0000	UN	0
TZ	M-HER064	M-HER066	7620918	1.000	0.0000	0.0000	0.8513	0.0000	0.8513	-12.4373	0.0000	0.0000	0.0000	UN	0
TZ	M-HER065	M-HER066	7264228	1.000	0.0000	0.0000	0.8529	0.0000	0.8529	-12.7964	0.0000	0.0000	0.0000	UN	0

## Sheet: ENA Sample Accessions
sample_title	Accession	sample_description	tissue_type	geographic location (region and locality)
BAL_22_HER001a	ERS11963786	Baltic Autumn Spawning herring	bone	Giecz, Poland, 9th-13th century
BAL_22_HER001b	ERS11963787	Baltic Autumn Spawning herring	bone	Giecz, Poland, 9th-13th century
BAL_22_HER001c	ERS11963788	Baltic Autumn Spawning herring	bone	Giecz, Poland, 9th-13th century
BAL_22_HER002a	ERS11963789	Baltic Autumn Spawning herring	bone	Giecz, Poland, 9th-13th century
BAL_22_HER002b	ERS11963790	Baltic Autumn Spawning herring	bone	Giecz, Poland, 9th-13th century
BAL_22_HER002c	ERS11963791	Baltic Autumn Spawning herring	bone	Giecz, Poland, 9th-13th century
BAL_22_HER002d	ERS11963792	Baltic Autumn Spawning herring	bone	Giecz, Poland, 9th-13th century
BAL_22_HER003a	ERS11963793	Baltic Autumn Spawning herring	bone	Giecz, Poland, 9th-13th century
BAL_22_HER003b	ERS11963794	Baltic Autumn Spawning herring	bone	Giecz, Poland, 9th-13th century
BAL_22_HER003c	ERS11963795	Baltic Autumn Spawning herring	bone	Giecz, Poland, 9th-13th century
BAL_22_HER003d	ERS11963796	Baltic Autumn Spawning herring	bone	Giecz, Poland, 9th-13th century
BAL_22_HER003e	ERS11963797	Baltic Autumn Spawning herring	bone	Giecz, Poland, 9th-13th century
BAL_22_HER004a	ERS11963798	Baltic Autumn Spawning herring	bone	Giecz, Poland, 9th-13th century
BAL_22_HER004b	ERS11963799	Baltic Autumn Spawning herring	bone	Giecz, Poland, 9th-13th century
BAL_22_HER004c	ERS11963800	Baltic Autumn Spawning herring	bone	Giecz, Poland, 9th-13th century
BAL_22_HER004d	ERS11963801	Baltic Autumn Spawning herring	bone	Giecz, Poland, 9th-13th century
BAL_22_HER004e	ERS11963802	Baltic Autumn Spawning herring	bone	Giecz, Poland, 9th-13th century
BAL_22_HER005a	ERS11963803	Western Baltic Autumn Spawning herring	bone	Giecz, Poland, 9th-13th century
BAL_22_HER005b	ERS11963804	Western Baltic Autumn Spawning herring	bone	Giecz, Poland, 9th-13th century
BAL_22_HER005c	ERS11963805	Western Baltic Autumn Spawning herring	bone	Giecz, Poland, 9th-13th century
BAL_22_HER005d	ERS11963806	Western Baltic Autumn Spawning herring	bone	Giecz, Poland, 9th-13th century
BAL_22_HER006a	ERS11963807	Baltic Autumn Spawning herring	bone	Mala Nieszawka, Poland, 14th-15th century
BAL_22_HER006b	ERS11963808	Baltic Autumn Spawning herring	bone	Mala Nieszawka, Poland, 14th-15th century
BAL_22_HER006c	ERS11963809	Baltic Autumn Spawning herring	bone	Mala Nieszawka, Poland, 14th-15th century
BAL_22_HER007a	ERS11963810	Baltic Autumn Spawning herring	bone	Mala Nieszawka, Poland, 14th-15th century
BAL_22_HER007b	ERS11963811	Baltic Autumn Spawning herring	bone	Mala Nieszawka, Poland, 14th-15th century
BAL_22_HER007c	ERS11963812	Baltic Autumn Spawning herring	bone	Mala Nieszawka, Poland, 14th-15th century
BAL_22_HER007d	ERS11963813	Baltic Autumn Spawning herring	bone	Mala Nieszawka, Poland, 14th-15th century
BAL_22_HER008a	ERS11963814	Baltic Autumn Spawning herring	bone	Mala Nieszawka, Poland, 14th-15th century
BAL_22_HER008b	ERS11963815	Baltic Autumn Spawning herring	bone	Mala Nieszawka, Poland, 14th-15th century
BAL_22_HER008c	ERS11963816	Baltic Autumn Spawning herring	bone	Mala Nieszawka, Poland, 14th-15th century
BAL_22_HER008d	ERS11963817	Baltic Autumn Spawning herring	bone	Mala Nieszawka, Poland, 14th-15th century
BAL_22_HER009a	ERS11963818	Baltic Autumn Spawning herring	bone	Mala Nieszawka, Poland, 14th-15th century
BAL_22_HER009b	ERS11963819	Baltic Autumn Spawning herring	bone	Mala Nieszawka, Poland, 14th-15th century
BAL_22_HER009c	ERS11963820	Baltic Autumn Spawning herring	bone	Mala Nieszawka, Poland, 14th-15th century
BAL_22_HER009d	ERS11963821	Baltic Autumn Spawning herring	bone	Mala Nieszawka, Poland, 14th-15th century
BAL_22_HER035	ERS11963822	Western Baltic Autumn Spawning herring	bone	Kaldus, Poland, 12th century
BAL_22_HER036a	ERS11963823	Baltic Autumn Spawning herring	bone	Truso (Janów Pomorski), Poland, 800-850 CE
BAL_22_HER036b	ERS11963824	Baltic Autumn Spawning herring	bone	Truso (Janów Pomorski), Poland, 800-850 CE
BAL_22_HER036c	ERS11963825	Baltic Autumn Spawning herring	bone	Truso (Janów Pomorski), Poland, 800-850 CE
BAL_22_HER036d	ERS11963826	Baltic Autumn Spawning herring	bone	Truso (Janów Pomorski), Poland, 800-850 CE
BAL_22_HER037a	ERS11963827	Western Baltic Autumn Spawning herring	bone	Truso (Janów Pomorski), Poland, 800-850 CE
BAL_22_HER037b	ERS11963828	Western Baltic Autumn Spawning herring	bone	Truso (Janów Pomorski), Poland, 800-850 CE
BAL_22_HER038a	ERS11963829	Western Baltic Autumn Spawning herring	bone	Truso (Janów Pomorski), Poland, 800-850 CE
BAL_22_HER038b	ERS11963830	Western Baltic Autumn Spawning herring	bone	Truso (Janów Pomorski), Poland, 800-850 CE
BAL_22_HER038c	ERS11963831	Western Baltic Autumn Spawning herring	bone	Truso (Janów Pomorski), Poland, 800-850 CE
BAL_22_HER038d	ERS11963832	Western Baltic Autumn Spawning herring	bone	Truso (Janów Pomorski), Poland, 800-850 CE
BAL_22_HER038e	ERS11963833	Western Baltic Autumn Spawning herring	bone	Truso (Janów Pomorski), Poland, 800-850 CE
BAL_22_HER038f	ERS11963834	Western Baltic Autumn Spawning herring	bone	Truso (Janów Pomorski), Poland, 800-850 CE
BAL_22_HER039a	ERS11963835	Baltic Autumn Spawning herring	bone	Truso (Janów Pomorski), Poland, 800-850 CE
BAL_22_HER039b	ERS11963836	Baltic Autumn Spawning herring	bone	Truso (Janów Pomorski), Poland, 800-850 CE
BAL_22_HER039c	ERS11963837	Baltic Autumn Spawning herring	bone	Truso (Janów Pomorski), Poland, 800-850 CE
BAL_22_HER039d	ERS11963838	Baltic Autumn Spawning herring	bone	Truso (Janów Pomorski), Poland, 800-850 CE
BAL_22_HER039e	ERS11963839	Baltic Autumn Spawning herring	bone	Truso (Janów Pomorski), Poland, 800-850 CE
BAL_22_HER040	ERS11963840	Baltic Autumn Spawning herring	bone	Truso (Janów Pomorski), Poland, 800-850 CE
BAL_22_HER041a	ERS11963841	Western Baltic Autumn Spawning herring	bone	Truso (Janów Pomorski), Poland, 800-850 CE
BAL_22_HER041b	ERS11963842	Western Baltic Autumn Spawning herring	bone	Truso (Janów Pomorski), Poland, 800-850 CE
BAL_22_HER042a	ERS11963843	Baltic Autumn Spawning herring	bone	Truso (Janów Pomorski), Poland, 800-850 CE
BAL_22_HER042b	ERS11963844	Baltic Autumn Spawning herring	bone	Truso (Janów Pomorski), Poland, 800-850 CE
BAL_22_HER042c	ERS11963845	Baltic Autumn Spawning herring	bone	Truso (Janów Pomorski), Poland, 800-850 CE
BAL_22_HER043a	ERS11963846	Baltic Autumn Spawning herring	bone	Truso (Janów Pomorski), Poland, 800-850 CE
BAL_22_HER043b	ERS11963847	Baltic Autumn Spawning herring	bone	Truso (Janów Pomorski), Poland, 800-850 CE
BAL_22_HER044	ERS11963848	Western Baltic Autumn Spawning herring	bone	Truso (Janów Pomorski), Poland, 800-850 CE
BAL_22_HER045a	ERS11963849	Western Baltic Autumn Spawning herring	bone	Truso (Janów Pomorski), Poland, 800-850 CE
BAL_22_HER045b	ERS11963850	Western Baltic Autumn Spawning herring	bone	Truso (Janów Pomorski), Poland, 800-850 CE
BAL_22_HER045c	ERS11963851	Western Baltic Autumn Spawning herring	bone	Truso (Janów Pomorski), Poland, 800-850 CE
BAL_22_HER045d	ERS11963852	Western Baltic Autumn Spawning herring	bone	Truso (Janów Pomorski), Poland, 800-850 CE
BAL_22_HER046a	ERS11963853	Baltic Autumn Spawning herring	bone	Truso (Janów Pomorski), Poland, 800-850 CE
BAL_22_HER046b	ERS11963854	Baltic Autumn Spawning herring	bone	Truso (Janów Pomorski), Poland, 800-850 CE
BAL_22_HER046c	ERS11963855	Baltic Autumn Spawning herring	bone	Truso (Janów Pomorski), Poland, 800-850 CE
BAL_22_HER047a	ERS11963856	Baltic Autumn Spawning herring	bone	Kolowbrzweg Budzistowo, Poland, 750-850 CE
BAL_22_HER047b	ERS11963857	Baltic Autumn Spawning herring	bone	Kolowbrzweg Budzistowo, Poland, 750-850 CE
BAL_22_HER047c	ERS11963858	Baltic Autumn Spawning herring	bone	Kolowbrzweg Budzistowo, Poland, 750-850 CE
BAL_22_HER047d	ERS11963859	Baltic Autumn Spawning herring	bone	Kolowbrzweg Budzistowo, Poland, 750-850 CE
BAL_22_HER047e	ERS11963860	Baltic Autumn Spawning herring	bone	Kolowbrzweg Budzistowo, Poland, 750-850 CE
BAL_22_HER048	ERS11963861	Baltic Autumn Spawning herring	bone	Kolowbrzweg Budzistowo, Poland, 750-850 CE
BAL_22_HER050	ERS11963862	Western Baltic Autumn Spawning herring	bone	Kolowbrzweg Budzistowo, Poland, 750-850 CE
BAL_22_HER051a	ERS11963863	Baltic Autumn Spawning herring	bone	Kolowbrzweg Budzistowo, Poland, 750-850 CE
BAL_22_HER051b	ERS11963864	Baltic Autumn Spawning herring	bone	Kolowbrzweg Budzistowo, Poland, 750-850 CE
BAL_22_HER051c	ERS11963865	Baltic Autumn Spawning herring	bone	Kolowbrzweg Budzistowo, Poland, 750-850 CE
BAL_22_HER052a	ERS11963866	Western Baltic Autumn Spawning herring	bone	Kolowbrzweg Budzistowo, Poland, 750-850 CE
BAL_22_HER052b	ERS11963867	Western Baltic Autumn Spawning herring	bone	Kolowbrzweg Budzistowo, Poland, 750-850 CE
BAL_22_HER054	ERS11963868	Western Baltic Autumn Spawning herring	bone	Kolowbrzweg Budzistowo, Poland, 750-850 CE
BAL_22_HER055a	ERS11963869	Western Baltic Autumn Spawning herring	bone	Kolowbrzweg Budzistowo, Poland, 750-850 CE
BAL_22_HER055b	ERS11963870	Western Baltic Autumn Spawning herring	bone	Kolowbrzweg Budzistowo, Poland, 750-850 CE
BAL_22_HER056a	ERS11963871	Baltic Autumn Spawning herring	bone	Kolowbrzweg Budzistowo, Poland, 750-850 CE
BAL_22_HER056b	ERS11963872	Baltic Autumn Spawning herring	bone	Kolowbrzweg Budzistowo, Poland, 750-850 CE
BAL_22_HER056c	ERS11963873	Baltic Autumn Spawning herring	bone	Kolowbrzweg Budzistowo, Poland, 750-850 CE
BAL_22_HER056d	ERS11963874	Baltic Autumn Spawning herring	bone	Kolowbrzweg Budzistowo, Poland, 750-850 CE
BAL_22_HER056e	ERS11963875	Baltic Autumn Spawning herring	bone	Kolowbrzweg Budzistowo, Poland, 750-850 CE
BAL_22_HER057a	ERS11963876	Western Baltic Autumn Spawning herring	bone	Kolowbrzweg Budzistowo, Poland, 750-850 CE
BAL_22_HER057b	ERS11963877	Western Baltic Autumn Spawning herring	bone	Kolowbrzweg Budzistowo, Poland, 750-850 CE
BAL_22_HER059a	ERS11963878	Baltic Autumn Spawning herring	bone	Kadriorg Wreck, Estonia, 14th century
BAL_22_HER059b	ERS11963879	Baltic Autumn Spawning herring	bone	Kadriorg Wreck, Estonia, 14th century
BAL_22_HER059c	ERS11963880	Baltic Autumn Spawning herring	bone	Kadriorg Wreck, Estonia, 14th century
BAL_22_HER110a	ERS11963881	Baltic Autumn Spawning herring	bone	Selso-Vestby, Denmark, 10th century
BAL_22_HER110b	ERS11963882	Baltic Autumn Spawning herring	bone	Selso-Vestby, Denmark, 10th century
BAL_22_HER111	ERS11963883	Baltic Autumn Spawning herring	bone	Selso-Vestby, Denmark, 10th-11th century
BAL_22_HER112a	ERS11963884	Western Baltic Autumn Spawning herring	bone	Selso-Vestby, Denmark, 10th-11th century
BAL_22_HER112b	ERS11963885	Western Baltic Autumn Spawning herring	bone	Selso-Vestby, Denmark, 10th-11th century
BAL_22_HER113	ERS11963886	Western Baltic Autumn Spawning herring	bone	Selso-Vestby, Denmark, 10th-11th century
BAL_22_HER114	ERS11963887	Baltic Autumn Spawning herring	bone	Selso-Vestby, Denmark, 10th-11th century
BAL_22_HER115	ERS11963888	Western Baltic Autumn Spawning herring	bone	Selso-Vestby, Denmark, 10th-11th century
BAL_22_HER116	ERS11963889	Baltic Autumn Spawning herring	bone	Selso-Vestby, Denmark, 1290-1380 CE
BAL_22_HER117	ERS11963890	Western Baltic Autumn Spawning herring	bone	Selso-Vestby, Denmark, 1290-1380 CE
BAL_22_HER118a	ERS11963891	Baltic Autumn Spawning herring	bone	Selso-Vestby, Denmark, 1290-1380 CE
BAL_22_HER118b	ERS11963892	Baltic Autumn Spawning herring	bone	Selso-Vestby, Denmark, 1290-1380 CE
BAL_22_HER118c	ERS11963893	Baltic Autumn Spawning herring	bone	Selso-Vestby, Denmark, 1290-1380 CE
BAL_22_HER118d	ERS11963894	Baltic Autumn Spawning herring	bone	Selso-Vestby, Denmark, 1290-1380 CE
BAL_22_HER118e	ERS11963895	Baltic Autumn Spawning herring	bone	Selso-Vestby, Denmark, 1290-1380 CE
BAL_22_M-HER001	ERS11963896	Atlantic Spring Spawning herring	tissue	Karmoy, Norway, 2002
BAL_22_M-HER002	ERS11963897	Atlantic Spring Spawning herring	tissue	Karmoy, Norway, 2002
BAL_22_M-HER003	ERS11963898	Atlantic Spring Spawning herring	tissue	Karmoy, Norway, 2002
BAL_22_M-HER005	ERS11963899	Atlantic Spring Spawning herring	tissue	More, Norway, 2002
BAL_22_M-HER006	ERS11963900	Atlantic Spring Spawning herring	tissue	More, Norway, 2002
BAL_22_M-HER007	ERS11963901	Atlantic Spring Spawning herring	tissue	More, Norway, 2002
BAL_22_M-HER008	ERS11963902	Atlantic Spring Spawning herring	tissue	More, Norway, 2002
BAL_22_M-HER009	ERS11963903	Atlantic Spring Spawning herring	tissue	Risor, Norway, 2003
BAL_22_M-HER010	ERS11963904	Atlantic Spring Spawning herring	tissue	Risor, Norway, 2003
BAL_22_M-HER011	ERS11963905	Atlantic Spring Spawning herring	tissue	Risor, Norway, 2003
BAL_22_M-HER012	ERS11963906	Atlantic Spring Spawning herring	tissue	Risor, Norway, 2003
BAL_22_M-HER013	ERS11963907	Atlantic Spring Spawning herring	tissue	Måseskär, Sweden, 2003
BAL_22_M-HER014	ERS11963908	Atlantic Spring Spawning herring	tissue	Måseskär, Sweden, 2003
BAL_22_M-HER015	ERS11963909	Atlantic Spring Spawning herring	tissue	Måseskär, Sweden, 2003
BAL_22_M-HER016	ERS11963910	Baltic Spring Spawning herring	tissue	Kalix, Finland, 2002
BAL_22_M-HER017	ERS11963911	Baltic Spring Spawning herring	tissue	Kalix, Finland, 2002
BAL_22_M-HER018	ERS11963912	Baltic Spring Spawning herring	tissue	Kalix, Finland, 2002
BAL_22_M-HER019	ERS11963913	Baltic Spring Spawning herring	tissue	Kalmarsund, Sweden, 2010
BAL_22_M-HER020	ERS11963914	Baltic Spring Spawning herring	tissue	Kalmarsund, Sweden, 2010
BAL_22_M-HER021	ERS11963915	Baltic Spring Spawning herring	tissue	Kalmarsund, Sweden, 2010
BAL_22_M-HER022	ERS11963916	Atlantic Spring Spawning herring	fin tip	Idefjord - Inner, Norway, 2010
BAL_22_M-HER023	ERS11963917	Atlantic Spring Spawning herring	fin tip	Idefjord - Inner, Norway, 2010
BAL_22_M-HER024	ERS11963918	Atlantic Spring Spawning herring	fin tip	Idefjord - Inner, Norway, 2010
BAL_22_M-HER025	ERS11963919	Baltic Spring Spawning herring	tissue	Blekinge, Sweden, 2010
BAL_22_M-HER026	ERS11963920	Baltic Spring Spawning herring	tissue	Blekinge, Sweden, 2010
BAL_22_M-HER027	ERS11963921	Baltic Spring Spawning herring	tissue	Blekinge, Sweden, 2010
BAL_22_M-HER028	ERS11963922	Atlantic Spring Spawning herring	tissue	Idefjord - Outer, Norway, 2010
BAL_22_M-HER029	ERS11963923	Atlantic Spring Spawning herring	tissue	Idefjord - Outer, Norway, 2010
BAL_22_M-HER030	ERS11963924	Atlantic Spring Spawning herring	tissue	Idefjord - Outer, Norway, 2010
BAL_22_M-HER034	ERS11963925	Atlantic Spring Spawning herring	tissue	Måseskär, Sweden, 2003
BAL_22_M-HER035	ERS11963926	Atlantic Spring Spawning herring	tissue	Måseskär, Sweden, 2003
BAL_22_M-HER036	ERS11963927	Atlantic Spring Spawning herring	tissue	Måseskär, Sweden, 2003
BAL_22_M-HER037	ERS11963928	Atlantic Spring Spawning herring	tissue	Måseskär, Sweden, 2003
BAL_22_M-HER038	ERS11963929	Atlantic Spring Spawning herring	tissue	Risor, Norway, 2003
BAL_22_M-HER039	ERS11963930	Atlantic Spring Spawning herring	tissue	Risor, Norway, 2003
BAL_22_M-HER044	ERS11963931	Atlantic Spring Spawning herring	fin tip	Idefjord - Outer, Norway, 2010
BAL_22_M-HER045	ERS11963932	Atlantic Spring Spawning herring	tissue	Idefjord - Outer, Norway, 2010
BAL_22_M-HER046	ERS11963933	Atlantic Spring Spawning herring	tissue	Idefjord - Outer, Norway, 2010
BAL_22_M-HER052	ERS11963934	Baltic Spring Spawning herring	tissue	Kalmarsund, Sweden, 2010
BAL_22_M-HER053	ERS11963935	Atlantic Spring Spawning herring	tissue	Karmoy, Norway, 2002
BAL_22_M-HER054	ERS11963936	Baltic Spring Spawning herring	tissue	Kalix, Finland, 2002
BAL_22_M-HER055	ERS11963937	Baltic Spring Spawning herring	tissue	Kalix, Finland, 2002
BAL_22_M-HER056	ERS11963938	Baltic Spring Spawning herring	tissue	Kalix, Finland, 2002
BAL_22_M-HER057	ERS11963939	Baltic Spring Spawning herring	tissue	Blekinge, Sweden, 2010
BAL_22_M-HER058	ERS11963940	Baltic Spring Spawning herring	tissue	Blekinge, Sweden, 2010
BAL_22_M-HER059	ERS11963941	Baltic Spring Spawning herring	tissue	Blekinge, Sweden, 2010
BAL_22_M-HER061	ERS11963942	Atlantic Spring Spawning herring	tissue	Idefjord - Inner, Norway, 2010
BAL_22_M-HER062	ERS11963943	Atlantic Spring Spawning herring	tissue	Idefjord - Inner, Norway, 2010
BAL_22_M-HER063	ERS11963944	Atlantic Spring Spawning herring	fin tip	Idefjord - Outer, Norway, 2010
BAL_22_M-HER064	ERS11963945	Atlantic Spring Spawning herring	fin tip	Idefjord - Outer, Norway, 2010
BAL_22_M-HER065	ERS11963946	Atlantic Spring Spawning herring	tissue	Risor, Norway, 2003
BAL_22_M-HER066	ERS11963947	Atlantic Spring Spawning herring	tissue	Risor, Norway, 2003
